# Supplementary material for: Success Rates of Monitoring for Healthcare Professionals with a Substance Use Disorder: A Meta-Analysis
Source: J Clin Med. 2021 Jan 13;10(2):264. doi: 10.3390/jcm10020264 (PMC7828295; doi:10.3390/jcm10020264)
Supplement: Supplementary file 1 [file jcm-10-00264-s001.zip]

Archive with 4 entries (4 files):
- Supplementary/Dataset S1_Search strategy_dec20.xlsx
- Supplementary/Dataset S2_Forest plots abstinence_dec20.xlsx
- Supplementary/Dataset S3_Forest plots work retention_dec20.xlsx
- Supplementary/Table S1_PRISMA Checklist_dec20.docx
