# Supplementary material for: Success Rates of Monitoring for Healthcare Professionals with a Substance Use Disorder: A Meta-Analysis
Source: J Clin Med. 2021 Jan 13;10(2):264. doi: 10.3390/jcm10020264 (PMC7828295; doi:10.3390/jcm10020264)
Supplement: Supplementary file 1 [file jcm-10-00264-s001.zip › Supplementary/Dataset S1_Search strategy_dec20.xlsx]

## Sheet: PubMed
Database		PubMed
Filters!		English language; Human; >1970; Journal article
Search string:
- Population			“Health personnel”[MeSH] OR “Medical staff”[MeSH] OR Dentist*[tiab] OR Doctor*[tiab] OR General practitioner*[tiab] OR Health personnel[tiab] OR Healthcare personnel[tiab] OR Healthcare provider*[tiab] OR Healthcare professional*[tiab] OR Medical staff[tiab] OR Nurse*[tiab] OR Nursing staff[tiab] OR Pharmacist*[tiab] OR Physician*[tiab] OR Physician assistant*[tiab]
			AND
			“Alcohol-related disorders”[MeSH] OR “Alcoholism”[MeSH] OR “Opioid-related disorders”[MeSH] OR “Substance-related disorders”[MeSH] OR Alcohol abuse*[tiab] OR Alcohol addict*[tiab] OR Alcohol dependen*[tiab] OR Alcohol impair*[tiab] OR Alcohol misuse[tiab] OR Alcohol use disorder*[tiab] OR Alcohol-related disorders[tiab] OR Alcoholism[tiab] OR Drug abuse*[tiab] OR Drug addict*[tiab] OR Drug depend…
		OR
		“Professional impairment”[MeSH] OR Dentist impair*[tiab] OR Doctor impair*[tiab] OR Nurse impair*[tiab] OR Pharmacist impair*[tiab] OR Physician impair*[tiab] OR Physician assistant impair*[tiab] OR Professional impairment[tiab]
- Intervention		“Health services”[MeSH] OR “Occupational health”[MeSH] OR “Mental disorders”[MeSH] OR “Referral and consultation”[MeSh] OR Employee assistance program*[tiab] OR Employee health service*[tiab] OR Health agenc*[tiab] OR Health program*[tiab] OR Health service*[tiab] OR Occupational health[tiab] OR Occupational health service*[tiab] OR Mental disorders[tiab] OR Referral and consultation[tiab]
		OR
		“Biological monitoring”[MeSH] OR “Mental health recovery”[MeSH] OR “Psychiatric rehabilitation”[MeSH] OR Biological monitor*[tiab] OR Mental health rehabilitation[tiab] OR Mental health recovery[tiab] OR Physiologic monitor*[tiab] OR Psychiatric rehabilitation[tiab] OR Psychosocial rehabilitation[tiab] OR Recover*[tiab]
		OR
		“Self-help groups”[MeSH] OR Self-help group*[tiab] OR Support group*[tiab] OR Alcoholics anonym*[tiab] OR Narcotics anonym*[tiab]
- Outcome		“Outcome assessment, health care”[MeSH] OR “Program evaluation”[MeSH] OR “Treatment outcome”[MeSH] OR Outcome assessment*[tiab] OR Outcome measure*[tiab] OR Program effect*[tiab] OR Program evaluation[tiab] OR Treatment effect*[tiab] OR Treatment failure*[tiab] OR Treatment outcome*[tiab] OR Recovery rate*[tiab] OR Rehabilitation outcome*[tiab]
		OR
		“Alcohol abstinence”[MeSH] OR “Recurrence”[MeSH] OR Abstinence[tiab] OR Alcohol abstinence[tiab] OR Drug abstinence[tiab] OR Opioid abstinence[tiab] OR Substance use abstinence[tiab] OR Recurrence[tiab] OR Relaps*[tiab]
		OR
		“Return to work”[MeSH] OR “Work performance”[MeSH] OR Job perform*[tiab] OR Job retention[tiab] OR Return to work[tiab] OR Work perform*[tiab] OR Work resum*[tiab]OR Work retention[tiab]
#hits (1970-28/01/2020)			2690	-3
#hits (1970-08/12/2020)			2944	257
				2944

## Sheet: Embase
Database		Embase
Filters!		English language; Human; >1970; Journal article
Note		Enter every paragraph in the advanced search window (not in multi-field search) and then combine paragraphs
Search string:
- Population			Health care personnel/ OR Medical staff/ OR (Dentist* OR Doctor* OR General practitioner* OR Health care personnel OR Healthcare personnel OR Healthcare provider* OR Healthcare professional* OR Medical staff OR Nurse* OR Nursing staff OR Pharmacist* OR Physician* OR Physician assistant*).ti,ab,kw.
			AND
			Alcoholism/ OR Drug dependence/ OR Opiate addiction/ OR (Alcohol abuse* OR Alcohol addict* OR Alcohol dependen* OR Alcohol impair* OR Alcohol misuse OR Alcohol-related disorder* OR Alcoholism OR Drug abuse* OR Drug addict* OR Drug dependen* OR Drug impair* OR Drug misuse OR Drug-related disorder* OR Opiate abuse* OR Opioid abuse* OR Opiate addict* OR Opioid addict* OR Opiate dependen* OR Opioid d…
		OR
		Malpractice/ OR (Professional impairment OR Dentist impair* OR Doctor impair* OR Malpractice OR Nurse impair* OR Pharmacist impair* OR Physician impair* OR Physician assistant impair*).ti,ab,kw.
- Intervention		Health service/ OR Occupational health/ OR Mental health care/ OR Patient referral/ OR Consultation/ OR (Consultation OR Employee assistance program* OR Employee health service* OR Health agenc* OR Health program* OR Health service* OR Mental disorders therapy OR Mental health care OR Occupational health OR Occupational health service* OR Patient referral).ti,ab,kw.
		OR
		Biological monitoring/ OR Physiologic monitoring/ OR Mental health recovery/ OR Psychosocial rehabilitation/ OR (Biological monitor* OR Mental disorders rehabilitation OR Mental health rehabilitation OR Physiologic monitor* OR Psychiatric rehabilitation OR Psychosocial rehabilitation OR Recover*).ti,ab,kw.
		OR
		Self-help/ OR (Self-help* OR Support group* OR Alcoholics anonym* OR Narcotics anonym*).ti,ab,kw.
- Outcome		Outcome assessment/ OR Program evaluation/ OR Treatment outcome/ OR (Outcome assessment* OR Outcome measure* OR Program effect* OR Program evaluation OR Treatment effect* OR Treatment failure* OR Treatment outcome* OR Recovery rate* OR Rehabilitation outcome*).ti,ab,kw.
		OR
		Alcohol abstinence/ OR (Abstinence OR Alcohol abstinence OR Drug abstinence OR Opioid abstinence OR Recurrence OR Relaps* OR Substance abstinence).ti,ab,kw.
		OR
		Return to work/ OR Job performance/ OR (Job perform* OR Job retention OR Return to work OR Work perform* OR Work resum* OR Work retention).ti,ab,kw.
#hits (1970-28/01/2020)			728	-1
#hits (1970-08/12/2020)			879	162
				889

## Sheet: PsycINFO
Database		PsycINFO
Filters!		English language; Human; >1970; Journal article
Note		Enter every paragraph in the advanced search window (not in multi-field search) and then combine paragraphs
Search string:
- Population			Health care personnel/ OR Medical staff/ OR (Dentist* OR Doctor* OR General practitioner* OR Health care personnel OR Healthcare personnel OR Healthcare provider* OR Healthcare professional* OR Medical staff OR Nurse* OR Nursing staff OR Pharmacist* OR Physician* OR Physician assistant*).ti,ab.
			AND
			Alcoholism/ OR Drug dependence/ OR Opiate addiction/ OR (Alcohol abuse* OR Alcohol addict* OR Alcohol dependen* OR Alcohol impair* OR Alcohol misuse OR Alcohol-related disorder* OR Alcoholism OR Drug abuse* OR Drug addict* OR Drug dependen* OR Drug impair* OR Drug misuse OR Drug-related disorder* OR Opiate abuse* OR Opioid abuse* OR Opiate addict* OR Opioid addict* OR Opiate dependen* OR Opioid d…
		OR
		Malpractice/ OR (Professional impairment OR Dentist impair* OR Doctor impair* OR Malpractice OR Nurse impair* OR Pharmacist impair* OR Physician impair* OR Physician assistant impair*).ti,ab.
- Intervention		Health service/ OR Occupational health/ OR Mental health care/ OR Patient referral/ OR Consultation/ OR (Consultation OR Employee assistance program* OR Employee health service* OR Health agenc* OR Health program* OR Health service* OR Mental disorders therapy OR Mental health care OR Occupational health OR Occupational health service* OR Patient referral).ti,ab.
		OR
		Biological monitoring/ OR Physiologic monitoring/ OR Mental health recovery/ OR Psychosocial rehabilitation/ OR (Biological monitor* OR Mental disorders rehabilitation OR Mental health rehabilitation OR Physiologic monitor* OR Psychiatric rehabilitation OR Psychosocial rehabilitation OR Recover*).ti,ab.
		OR
		Self-help/ OR (Self-help* OR Support group* OR Alcoholics anonym* OR Narcotics anonym*).ti,ab.
- Outcome		Outcome assessment/ OR Program evaluation/ OR Treatment outcome/ OR (Outcome assessment* OR Outcome measure* OR Program effect* OR Program evaluation OR Treatment effect* OR Treatment failure* OR Treatment outcome* OR Recovery rate* OR Rehabilitation outcome*).ti,ab.
		OR
		Alcohol abstinence/ OR (Abstinence OR Alcohol abstinence OR Drug abstinence OR Opioid abstinence OR Recurrence OR Relaps* OR Substance abstinence).ti,ab.
		OR
		Return to work/ OR Job performance/ OR (Job perform* OR Job retention OR Return to work OR Work perform* OR Work resum* OR Work retention).ti,ab.
#hits (1970-28/01/2020)			82	0
#hits (1970-08/12/2020)			86	4
				86

## Sheet: CINAHL
Database		CINAHL
Filters!		English language; Human; >1970; Journal article
Search string:
- Population			(MH “Health personnel+”) OR (MH “Medical staff+”) OR TI (Dentist* OR Doctor* OR General practitioner* OR Health personnel OR Healthcare personnel OR Healthcare provider* OR Healthcare professional* OR Medical staff OR Nurse* OR Nursing staff OR Pharmacist* OR Physician* OR Physician assistant*) OR AB (Dentist* OR Doctor* OR General practitioner* OR Health personnel OR Healthcare personnel OR Heal…
			AND
			(MH “Alcohol-related disorders+”) OR (MH “Alcoholism+”) OR (MH “Substance Use Disorders+”) OR TI (Alcohol abuse* OR Alcohol addict* OR Alcohol dependen* OR Alcohol impair* OR Alcohol misuse OR Alcohol use disorder* OR Drug abuse* OR Drug addict* OR Drug dependen* OR Drug impair* OR Drug misuse OR Drug use disorder* OR Opiate abuse* OR Opioid abuse* OR Opiate addict* OR Opioid addict* OR Opiate de…
		OR
		(MH “Impairment, health professional+”) OR TI (Dentist impair* OR Doctor impair* OR Impairment, health professional OR Nurse impair* OR Pharmacist impair* OR Physician impair* OR Physician assistant impair*) OR AB (Dentist impair* OR Doctor impair* OR Impairment, health professional OR Nurse impair* OR Pharmacist impair* OR Physician impair* OR Physician assistant impair*)
- Intervention		(MH “Health services+”) OR (MH “Occupational health+”) OR (MH “Mental disorders+”) OR (MH “Referral and consultation+”) OR TI (Employee assistance program* OR Employee health service* OR Health agenc* OR Health program* OR Health service* OR Mental disorder* OR Occupational health OR Occupational health service* OR Referral and consultation) OR AB (Employee assistance program* OR Employee health …
		OR
		(MH “Environmental monitoring+”) OR (MH “Monitoring, physiologic+”) OR (MH “Rehabilitation, psychosocial+”) OR TI (Environmental monitor* OR Physiologic monitor* OR Psychiatric rehabilitation OR Mental health rehabilitation OR Psychiatric rehabilitation OR Psychosocial rehabilitation OR Recover*) OR AB (Environmental monitor* OR Physiologic monitor* OR Psychiatric rehabilitation OR Mental health …
		OR
		(MH “Support groups+”) OR TI (Self-help group* OR Support group* OR Alcoholics anonym* OR Narcotics anonym*) OR AB (Self-help group* OR Support group* OR Alcoholics anonym* OR Narcotics anonym*)
- Outcome		(MH “Outcome assessment+”) OR (MH “Program evaluation+”) OR (MH “Treatment outcomes+”) OR TI (Outcome assessment* OR Outcome measure* OR Program effect* OR Program evaluation OR Treatment effect* OR Treatment failure* OR Treatment outcome OR Recovery rate* OR Rehabilitation outcome*) OR AB (Outcome assessment* OR Outcome measure* OR Program effect* OR Program evaluation OR Treatment effect* OR Tr…
		OR
		(MH “Recurrence+”) OR TI (Abstinence OR Alcohol abstinence OR Drug abstinence OR Opioid abstinence OR Substance abstinence OR Recurrence OR Relaps*) OR AB (Abstinence OR Alcohol abstinence OR Drug abstinence OR Opioid abstinence OR Substance abstinence OR Recurrence OR Relaps*)
		OR
		(MH “Job re-entry+”) OR (MH “Job performance+”) OR TI (Job perform* OR Job re-entry OR Job retention OR Work perform* OR Work resum* OR Work retention) OR AB (Job perform* OR Job re-entry OR Job retention OR Work perform* OR Work resum* OR Work retention)
#hits (1970-28/01/2020)			1895	-3
#hits (1970-08/12/2020)			1988	96
				1988

## Sheet: Search strategy
RECORD IDENTIFICATION			> Filters: English language, journal article, after 1970, human
CINAHL	1988
Embase	889
PsycINFO	86
PubMed	2944
Total	5907
TITLE AND ABSTRACT SELECTION
Duplicate	1089
Exclusion	4724	-->	Foreign language	45	= non English
Inclusion	94		Wrong publication type	55	= book section, dissertation, abstract, commentary
Total	5907		Wrong population	4162	= no healthprofessionals as patients
			Wrong disorder	79	= no addiction / SUD / tobacco use disorder
			Wrong outcome	72	= no longitudinal abstinence / cross-sectional work retention
			Wrong intervention	7	= no intervention (description)
			Wrong study design	304	= review, case report, background, opinion
			Total	4724
FULL-TEXT SELECTION
Exclusion	70	-->	No full-text available	18	= no full-text available
Exclusion after doubt	0		Wrong publication type	3	= book section, thesis, abstract, commentary, poster
Inclusion	24		Wrong population	0	= no healthprofessionals as patients / no students, graduates, trainees, or residents only
Total	94		Wrong disorder	0	= no addiction / SUD / tobacco use disorder
			Wrong outcome	20	= no longitudinal abstinence / cross-sectional work retention
			Wrong intervention	11	= no intervention (description) / treatment as usual / no biological monitoring
			Wrong study design	7	= review, case report, indirect questionnaire
			Originality	11	=secondary analysis / subanalysis of included study
			Total	70

## Sheet: Reference selection
REFERENCE	TIAB	REASON	NOTE	FULL	REASON
Abdominal aortic aneurysm. Report of a meeting of physicians and scientists, University College London Medical School. Lancet (London, England). 1993;341 North American Edition(8839):215-20.	Exclusion	Wrong population
Neonatal drug withdrawal. Pediatrics, 1983. 72(6): p. 895-902.	Exclusion	Wrong population
Issues in employee drug testing. Council on Scientific Affairs. Jama, 1987. 258(15): p. 2089-96.	Exclusion	Wrong population
Guidelines for behavioral performance. OR Manager, 1989. 5(8): p. 5-5.	Exclusion	Wrong disorder
Therapeutic drugs may cause safety, performance problems. Hospital Employee Health, 1990. 9(3): p. 34-36.	Exclusion	Wrong population
Discovery and recovery of an addicted nurse. Orthopaedic Nursing, 1994. 13(6): p. 30-32.	Exclusion	Wrong study design
Health care news from around the state. Licensee assistance program: interventing [sic] for a chemically dependent colleague. Nebraska Nurse, 1995. 28(4): p. 30-30.	Exclusion	Wrong publication type	news
Diversion program update: focus on diversion evaluation committees. BRN Report, 1996. 9(1): p. 5-5.	Exclusion	Wrong study design	background
Focus on new return-to-work opportunities for nurses in recovery. Texas Nursing, 1996. 70(9): p. 2-3.	Exclusion	Wrong study design	background
When staff members become substance abusers: identifying the drug-impaired clinician. ED Manag, 1997. 9(12): p. 145-7.	Exclusion	Wrong outcome
Effective medical treatment of opiate addiction. National Consensus Development Panel on Effective Medical Treatment of Opiate Addiction. JAMA: Journal of the American Medical Association, 1998. 280(22): p. 1936-1943.	Exclusion	Wrong population
Management of possible sexual, injecting-drug-use, or other nonoccupational exposure to HIV, including considerations related to antiretroviral therapy. Public Health Service statement. Centers for Disease Control and Prevention. MMWR Recomm Rep, 1998. 47(Rr-17): p. 1-14.	Exclusion	Wrong population
Matching patients with alcohol disorders to treatments: clinical implications from Project MATCH. Journal of Mental Health, 1998. 7(6): p. 589-602.	Exclusion	Wrong population
Buprenorphine replacement therapy: a confirmed benefit. Prescrire Int, 1999. 8(42): p. 124-7.	Exclusion	Wrong population
Withdrawing patients from antidepressants. Drug Ther Bull, 1999. 37(7): p. 49-52.	Exclusion	Wrong population
Withdrawing patients from antidepressants. Drug & Therapeutics Bulletin, 1999. 37(7): p. 49-52.	Duplicate
Strategies for reducing exposure to environmental tobacco smoke, increasing tobacco-use cessation, and reducing initiation in communities and health-care systems. MMWR: Morbidity & Mortality Weekly Report, 2000. 49(44): p. 1-11.	Exclusion	Wrong population
Have policies in place for managing addictions. Same-Day Surgery, 2001. 25(11): p. 126-129.	Exclusion	Wrong population
The transfer of drugs and other chemicals into human milk. Pediatrics, 2001. 108(3): p. 776-789.	Exclusion	Wrong population
How do employees act when drug-impaired?...second part of a two-part series. Same-Day Surgery, 2003. 27(7): p. 80-80.	Exclusion	Wrong study design	background
Pa. gives referring physicians final word on SA treatment: notice could reduce managed care's role. Alcoholism & Drug Abuse Weekly, 2003. 15(32): p. 1-3.	Exclusion	Wrong population
PacifiCare study shows work-related benefits of mental health treatment: results place value on managed care benefits. Mental Health Weekly, 2003. 13(36): p. 1-4.	Exclusion	Wrong population
Power plays. Nurse Leader, 2003. 1(5): p. 10-10.	Exclusion	Wrong population
Recovery and return to work. Nebraska Nurse, 2003. 36(3): p. 9-9.	Exclusion	Wrong study design	background
A relapse prevention program for nurses: an interview with Linda L. Smith, ARNP, MN, CAP, CEAP. Journal of Addictions Nursing, 2003. 14(3): p. 161-164.	Exclusion	Wrong study design
Summaries for patients. Finding and treating alcohol problems in primary care. Ann Intern Med, 2003. 138(5): p. I49.	Exclusion	Wrong population
Summaries for patients. Finding and treating alcohol problems in primary care. Annals of internal medicine. 2003;138(5):I49-I.	Duplicate
Migraine epidemiology, clinical presentations, and comorbidity. Headache: The Journal of Head & Face Pain, 2004. 44(7): p. 734-735.	Exclusion	Wrong population
Diversion programs...'Back to work' (Sept. 12). NurseWeek (15470571), 2005. 6(24): p. 4-4.	Exclusion	Wrong study design	background
Diversion programs...'Back to work' (Sept. 26). NurseWeek California, 2005. 18(25): p. 4-4.	Exclusion	Wrong study design	background
Mental disorders among Maori attending their general practitioner. Australian & New Zealand Journal of Psychiatry, 2005. 39(5): p. 401-406.	Exclusion	Wrong population
Prescription pain medications: frequently asked questions and answers for health care professionals, and law enforcement personnel. Journal of Pain & Palliative Care Pharmacotherapy, 2005. 19(1): p. 71-104.	Exclusion	Wrong population
Relapse in health professionals with substance use disorders. ACOG Clinical Review, 2005. 10(5): p. 14-14.	Exclusion	Wrong study design	background
Royal Australian and New Zealand College of Psychiatrists clinical practice guidelines for the treatment of schizophrenia and related disorders. Australian & New Zealand Journal of Psychiatry, 2005. 39(1/2): p. 1-30.	Exclusion	Wrong population
Abstracts. Occupational Health Review, 2006(121): p. 30-38.	Exclusion	Wrong publication type
Noninvasive test could detect cancer in smokers. Radiation Therapist, 2007. 16(1): p. 73-74.	Exclusion	Wrong population
Topiramate is latest alcoholism treatment drug: study. Alcoholism & Drug Abuse Weekly, 2007. 19(39): p. 3-4.	Exclusion	Wrong population
2008 SNRS abstracts -- C. Southern Online Journal of Nursing Research, 2008. 8(4): p. 3-3.	Exclusion	Wrong publication type
2008 SNRS abstracts -- M. Southern Online Journal of Nursing Research, 2008. 8(4): p. 9-9.	Exclusion	Wrong publication type
2008 SNRS abstracts -- W - Z. Southern Online Journal of Nursing Research, 2008. 8(4): p. 14-14.	Exclusion	Wrong publication type
Burden of neuropathic pain in Indian patients attending urban, specialty clinics: results from a cross sectional study. Pain Pract, 2008. 8(5): p. 362-78.	Exclusion	Wrong population
Extracts from the public and OH literature. Occupational Health, 2008. 60(9): p. 28-31.	Exclusion	Wrong population
French doctor promotes baclofen as alcoholism cure. Alcoholism & Drug Abuse Weekly, 2008. 20(47): p. 5-6.	Exclusion	Wrong population
Longer stays mean better outcomes? The relationship isn't that simple. Alcoholism & Drug Abuse Weekly, 2008. 20(48): p. 1-3.	Exclusion	Wrong population
Nurse support key factor in quit rates. Nursing Times, 2008. 104(5): p. 7-7.	Exclusion	Wrong population
The past is the past: wasting competent, experienced nurses based on fear. JEN: Journal of Emergency Nursing, 2008. 34(1): p. 6-7.	Exclusion	Wrong population
Cigarette smoking among adults and trends in smoking cessation -- United States, 2008. MMWR: Morbidity & Mortality Weekly Report, 2009. 58(44): p. 1227-1232.	Exclusion	Wrong population
Guidelines for managers of impaired nurses. ISNA Bulletin, 2009. 35(3): p. 8-12.	Exclusion	Wrong disorder
SBIRT outcomes in Houston: final report on InSight, a hospital district-based program for patients at risk for alcohol or drug use problems. Alcohol Clin Exp Res, 2009. 33(8): p. 1374-81.	Exclusion	Wrong population
The Joanna Briggs Institute Best Practice Information Sheet: Nurse-led interventions to reduce cardiac risk factors in adults. Nursing & Health Sciences, 2010. 12(3): p. 288-291.	Exclusion	Wrong population
News and notes: compiled by Jean O'Reilly and Peter Miller. Addiction, 2010. 105(12): p. 2221-2224.	Exclusion	Wrong publication type	news
Nurses who misused drugs will be asked to prove medical fitness. Nursing Standard, 2010. 24(47): p. 7-7.	Exclusion	Wrong publication type	guideline
NY Delegation Active at AAFP Congress. New York Family Medicine News, 2010: p. 1-2.	Exclusion	Wrong population
Survey documents alarming rate of relapse among recovering counselors. DATA: The Brown University Digest of Addiction Theory & Application, 2010. 29(2): p. 5-6.	Exclusion	Wrong population
Clues to chemical dependency...reprinted with permission from the National Council of State Boards of Nursing. ASBN Update, 2011. 15(1): p. 9-11.	Exclusion	Wrong population
The extended evaluation program: FAQ's. Texas Board of Nursing Bulletin, 2011. 42(1): p. 6-7.	Exclusion	Wrong study design	background
I think my colleague has a problem...'. Canadian Nurse, 2011. 107(3): p. 24-28.	Exclusion	Wrong study design	background
The key to tackling addiction. Nursing Review (1326-0472), 2011: p. 1-6.	Exclusion	Wrong population
NewsUpdate. Urology Times, 2011. 39(8): p. 8-8.	Exclusion	Wrong publication type	news
NMC agrees medical screening in drug and alcohol policy. Nursing Standard, 2011. 25(31): p. 6-6.	Exclusion	Wrong population
Nurse News. School Nurse News, 2011. 28(1): p. 10-11.	Exclusion	Wrong population
Quitting smoking among adults --- United States, 2001--2010. MMWR: Morbidity & Mortality Weekly Report, 2011. 60(44): p. 1513-1519.	Exclusion	Wrong population
Vital signs: overdoses of prescription opioid pain relievers --- United States, 1999--2008. MMWR: Morbidity & Mortality Weekly Report, 2011. 60(43): p. 1487-1492.	Exclusion	Wrong population
Assessing addiction levels and helping heavy smokers to quit...[corrected][published erratum appears in INDEPENDENT NURSE 2012 Sept; p.17]. Independent Nurse, 2012: p. 30-33.	Exclusion	Wrong population
Buprenorphine prescribing practices and exposures reported to a poison center - utah, 2002-2011. MMWR: Morbidity & Mortality Weekly Report, 2012. 61(49): p. 997-1001.	Exclusion	Wrong population
Center blends improvement efforts to sharpen methadone, detox care. Alcoholism & Drug Abuse Weekly, 2012. 24(4): p. 1-8.	Exclusion	Wrong population
Challenges in global improvement of oral cancer outcomes: findings from rural Northern India. Tobacco Induced Diseases, 2012. 10(1): p. 5-9.	Exclusion	Wrong population
Fighting for my future. Lamp, 2012. 69(5): p. 14-15.	Exclusion	Wrong publication type
Deaths and severe adverse events associated with anesthesia-assisted rapid opioid detoxification--New York City, 2012. MMWR: Morbidity & Mortality Weekly Report, 2013. 62(38): p. 777-780.	Exclusion	Wrong population
THE HEALTH PROFESSIONALS' SERVICES PROGRAM. Oregon State Board of Nursing Sentinel, 2013. 32(4): p. 8-9.	Exclusion	Wrong study design	background
Health-care provider screening for tobacco smoking and advice to quit - 17 countries, 2008-2011. MMWR: Morbidity & Mortality Weekly Report, 2013. 62(46): p. 920-927.	Exclusion	Wrong population
News-Comment. Occupational Health, 2013. 65(12): p. 1-1.	Exclusion	Wrong publication type	news
Program staff that faced tragedy now encouraged toward self-care. Alcoholism & Drug Abuse Weekly, 2013. 25(16): p. 1-7.	Exclusion	Wrong disorder
Gabapentin results bode well for alcohol treatment by MDs. Brown University Psychopharmacology Update, 2014. 25(3): p. 7-8.	Exclusion	Wrong population
Malpractice lawsuits against Baylor neurosurgeon implicate hospital. Credentialing & Peer Review Legal Insider, 2014. 11(6): p. 1-5.	Exclusion	Wrong population
Re/entry. Australian Nursing & Midwifery Journal, 2014. 21(11): p. 53-53.	Inclusion			Exclusion	No full-text available
Committee Opinion No. 711 Summary: Opioid Use and Opioid Use Disorder in Pregnancy. Obstetrics & Gynecology, 2017. 130(2): p. 488-489.	Exclusion	Wrong population
Barriers to Reentry Into Nurse Anesthesia Practice Following Substance Use Disorder Treatment A Concept Analysis. Workplace Health Saf, 2019. 67(4): p. 200.	Exclusion	Wrong outcome
Aagaard, J., et al., A clinical and socio-medical investigation of patients 5 years after surgical treatment for duodenal ulcer. I. Behavioural consequences and psychological symptoms. Scand J Gastroenterol, 1981. 16(3): p. 361-7.	Exclusion	Wrong population
Aalto, M., et al., Brief intervention for male heavy drinkers in routine general practice: a three-year randomized controlled study. Alcohol Alcohol, 2001. 36(3): p. 224-30.	Exclusion	Wrong population
Aalto, M., et al., Brief intervention for male heavy drinkers in routine general practice: A three-year randomized controlled study. Alcohol and Alcoholism, 2001. 36(3): p. 224-230.	Duplicate
Aasham, T., et al., Cost-effectiveness of audiometric screening of first-year preparatory pupils in Dhofar Region, Oman. East Mediterr Health J, 2004. 10(3): p. 303-8.	Exclusion	Wrong population
Abatemarco, D.J., et al., Project northland in Croatia: a community-based adolescent alcohol prevention intervention. J Drug Educ, 2004. 34(2): p. 167-78.	Exclusion	Wrong population
Abdel-Baki, A., C. Ouellet-Plamondon, and A. Malla, Pharmacotherapy challenges in patients with first-episode psychosis. J Affect Disord, 2012. 138 Suppl: p. S3-14.	Exclusion	Wrong population
Abdel-Rahman, O. and W.Y. Cheung, Impact of smoking history on the outcomes of women with early-stage breast cancer: a secondary analysis of a randomized study. Medical Oncology, 2018. 35(5): p. 1-1.	Exclusion	Wrong population
Abelin, T., et al., Effectiveness of a transdermal nicotine system in smoking cessation studies. Methods Find Exp Clin Pharmacol, 1989. 11(3): p. 205-14.	Exclusion	Wrong population
Abidi, L., et al., The introduction of the practice nurse mental health in general practices in the Netherlands: effects on number of diagnoses of chronic and acute alcohol abuse. BMC family practice, 2019. 20(1): p. 48.	Exclusion	Wrong population
Abidi L, Oenema A, Verhaak P, Tan FES, van de Mheen D. The introduction of the practice nurse mental health in general practices in the Netherlands: effects on number of diagnoses of chronic and acute alcohol abuse. BMC family practice. 2019;20(1):48.	Duplicate
Abouk R, Pacula RL, Powell D. Association Between State Laws Facilitating Pharmacy Distribution of Naloxone and Risk of Fatal Overdose. JAMA internal medicine. 2019;179(6):805-11.	Exclusion	Wrong population
Abrahams, R.R., et al., Rooming-in compared with standard care for newborns of mothers using methadone or heroin. Can Fam Physician, 2007. 53(10): p. 1722-30.	Exclusion	Wrong population
Abrahams, R.R., et al., Rooming-in compared with standard care for newborns of mothers uswing methadone or heroin. Canadian Family Physician, 2007. 53(10): p. 1723-1730.	Duplicate
Abrahamsson, A. and G. Ejlertsson, Smoking patterns during pregnancy: differences in socioeconomic and health-related variables. European Journal of Public Health, 2000. 10(3): p. 208-213.	Exclusion	Wrong population
Abram, M.D., The Role of the Registered Nurse Working in Substance Use Disorder Treatment: A Hermeneutic Study. Issues Ment Health Nurs, 2018. 39(6): p. 490-498.	Exclusion	Wrong population
Abram, M.D., The Role of the Registered Nurse Working in Substance Use Disorder Treatment: A Hermeneutic Study. Issues in mental health nursing, 2018. 39(6): p. 490-498.	Duplicate
Abresch, R.T., N.K. Seyden, and M.A. Wineinger, Quality of life: issues for persons with neuromuscular diseases. Physical Medicine & Rehabilitation Clinics of North America, 1998. 9(1): p. 233-248.	Exclusion	Wrong population
Abuhamdah, R., Pharmacists' beliefs towards their contribution to improving the public's health in United Kingdom: A systematic review. International Journal of Pharmacy Practice, 2013. 21(SUPPL. 2): p. 134-135.	Exclusion	Wrong study design
Abunahlah, N., et al., Drug related problems identified by clinical pharmacist at the Internal Medicine Ward in Turkey. Int J Clin Pharm, 2018. 40(2): p. 360-367.	Exclusion	Wrong population
Acier D, Nadeau L, Landry M. Remission without treatment: A review of the literature on the problematic use of alcohol. [French]. Annales Medico-Psychologiques. 2008;166(9):727-34.	Exclusion	Foreign language
Ackerman, T.F., Chemically dependent physicians and informed consent disclosure. J Addict Dis, 1996. 15(2): p. 25-42.	Exclusion	Wrong study design
Ackerman, T.F., Chemically dependent physicians and informed consent disclosure. Journal of Addictive Diseases, 1996. 15(2): p. 25-42.	Duplicate
Ackerman, T.F. and H.P. Wall, A programme for treating chemically dependent medical students. Med Educ, 1994. 28(1): p. 40-6; discussion 55-7.	Exclusion	Wrong population
Ackerman, T.F. and H.P. Wall, A programme for treating chemically dependent medical students. Medical Education, 1994. 28(1): p. 40-46.	Duplicate
Acquavita, S.P., et al., Client incentives versus contracting and staff incentives: How care continuity interventions in substance abuse treatment can improve residential to outpatient transition. Journal of Substance Abuse Treatment, 2013. 45(1): p. 55-62.	Exclusion	Wrong population
Adams, C.E. and T. Bayne, A personal recovery program for codependent nurse practitioners. Nurse Practitioner, 1992. 17(2): p. 72-75.	Exclusion	Wrong study design
Adams, D.F., The Embedded Counseling Model: An Application to Dental Students. Journal of Dental Education, 2017. 81(1): p. 29-35.	Exclusion	Wrong population
Adams, H.P., Jr., Treatment of acute ischemic stroke: selecting the right treatment for the right patient. Eur Neurol, 2001. 45(2): p. 61-6.	Exclusion	Wrong population
Adams, M.W., Comorbidity of mental health and substance misuse problems: a review of workers' reported attitudes and perceptions. Journal of Psychiatric & Mental Health Nursing (Wiley-Blackwell), 2008. 15(2): p. 101-108.	Exclusion	Wrong study design
Addington, D., G. Bond, and V. Noel, Assessing fidelity to coordinated specialty care for first episode psychosis in the US federal block program grant with the first episode psychosis fidelity scale. Early Intervention in Psychiatry, 2018. 12(Supplement 1): p. 215.	Exclusion	Wrong population
Addington, J., et al., Three-year outcome of treatment in an early psychosis program. Canadian Journal of Psychiatry, 2009. 54(9): p. 626-630.	Exclusion	Wrong population
Adejumo OA, Akinbodewa AA, Enikuomehin OC, Lawal OM, Abolarin OS, Alli OE. Pregnancy-related acute kidney injury: Etiologies and short-term outcomes in a tertiary hospital in Southwest Nigeria. Saudi journal of kidney diseases and transplantation : an official publication of the Saudi Center for Organ Transplantation, Saudi Arabia. 2019;30(6):1423-30.	Exclusion	Wrong population
Adelekan, M.L., A.B. Makanjuola, and R.J. Ndom, Traditional mental health practitioners in Kwara State, Nigeria. East Afr Med J, 2001. 78(4): p. 190-6.	Exclusion	Wrong population
Adelekan, M.L., A.B. Makanjuola, and R.J. Ndom, Traditional mental health practitioners in Kwara State, Nigeria. East African medical journal, 2001. 78(4): p. 190-196.	Duplicate
Adger, H., Jr., Problems of alcohol and other drug use and abuse in adolescents. J Adolesc Health, 1991. 12(8): p. 606-13.	Exclusion	Wrong population
Adler, D.A., et al., The work impact of dysthymia in a primary care population. Gen Hosp Psychiatry, 2004. 26(4): p. 269-76.	Exclusion	Wrong population
Adlersberg, M., Chemical dependency: helping a nurse return to work. Nurs BC, 1997. 29(2): p. 9-10.	Exclusion	Wrong outcome
Adlersberg, M. and J. MacKinnon, Registered nurses and substance misuse or abuse: RNABC's role. Nursing BC, 2004. 36(2): p. 13-15.	Exclusion	Wrong study design
Adrian M, Ferguson B, Dini C, Adrian M, Ferguson B, Dini C. Is community-based treatment an add-on or a substitution for hospital treatment of alcoholism? Some evidence from Canada. Medical care. 1998;36(9):1419-29.	Exclusion	Wrong population
Aebi, M., M. Muralt, and E. Felber, [Not Available]. Krankenpfl Soins Infirm, 2017. 110(6): p. 14-16.	Exclusion	Wrong publication type
Afshari, D. and N. Moradian, Evaluating the rate of recurrence of epilepsy after therapy discontinuation in 2-year seizure-free epileptic patients. Int J Neurosci, 2012. 122(10): p. 598-601.	Exclusion	Wrong population
Aggarwal, T., M. Goswami, and J.K. Dhillon, Assessment of Oral Health Educational Program on oral health status of visually impaired children in New Delhi. Spec Care Dentist, 2019. 39(2): p. 140-146.	Exclusion	Wrong population
Agley, J., et al., 'Asking' but Not 'Screening': Assessing Physicians' and Nurses' Substance-Related Clinical Behaviors. Subst Use Misuse, 2018. 53(11): p. 1834-1839.	Exclusion	Wrong population
Agley, J., et al., 'Asking' but Not 'Screening': Assessing Physicians' and Nurses' Substance-Related Clinical Behaviors. Substance use & misuse, 2018. 53(11): p. 1834-1839.	Duplicate
Agostini, H., et al., HEPACOM: multicenter, observational prospective study of outcome and monitoring of HCV positive antiviral-naive patients managed in the French health care system. Gastroenterol Clin Biol, 2007. 31(12): p. 1074-80.	Exclusion	Wrong population
Agostini, H., et al., HEPACOM: Multicenter, observational prospective study of outcome and monitoring of HCV positive antiviral-naive patients managed in the French health care system. Gastroenterologie Clinique et Biologique, 2007. 31(12): p. 1074-1080.	Duplicate
Aguiar, P., et al., Prognostic factors during outpatient treatment for alcohol dependence: Cohort study with 6 months of treatment follow-up. Alcohol and Alcoholism, 2012. 47(6): p. 702-710.	Exclusion	Wrong population
Aguiar, P., et al., Prognostic factors during outpatient treatment for alcohol dependence: cohort study with 6 months of treatment follow-up. Alcohol Alcohol, 2012. 47(6): p. 702-10.	Duplicate
Aguiar, P., et al., Prognostic Factors During Outpatient Treatment for Alcohol Dependence: Cohort Study with 6 months of Treatment Follow-up. Alcohol & Alcoholism, 2012. 47(6): p. 702-710.	Duplicate
Aguiar, P., et al., Prognostic factors during outpatient treatment for alcohol dependence: Cohort study with 6 months of treatment follow-up. Alcohol and Alcoholism, 2012. 47(6): p. 702-710.	Duplicate
Agusti, A., et al., Night-time symptoms: a forgotten dimension of COPD. Eur Respir Rev, 2011. 20(121): p. 183-94.	Exclusion	Wrong population
Ahamad, A., et al., Personalized versus standardized responses to patient queries: Implications for physician time and provision of information. International Journal of Radiation Oncology Biology Physics, 2017. 99(2 Supplement 1): p. E389.	Exclusion	Wrong population
Aharonovich, E., et al., Cognitive deficits in marijuana users: Effects on motivational enhancement therapy plus cognitive behavioral therapy treatment outcome. Drug Alcohol Depend, 2008. 95(3): p. 279-83.	Exclusion	Wrong population
Aharonovich, E., et al., Cognitive deficits predict low treatment retention in cocaine dependent patients. Drug Alcohol Depend, 2006. 81(3): p. 313-22.	Exclusion	Wrong population
Aharonovich, E., E. Nunes, and D. Hasin, Cognitive impairment, retention and abstinence among cocaine abusers in cognitive-behavioral treatment. Drug Alcohol Depend, 2003. 71(2): p. 207-11.	Exclusion	Wrong population
Ahlfors, U.G., et al., Assessment of patient satisfaction with psychiatric care. Development and clinical evaluation of a brief consumer satisfaction rating scale (UKU-ConSat). Nordic Journal of Psychiatry, Supplement, 2001. 55(44): p. 71-78.	Exclusion	Wrong population
Ahluwalia, J.S., et al., Sustained-release bupropion for smoking cessation in African Americans: a randomized controlled trial. JAMA: Journal of the American Medical Association, 2002. 288(4): p. 468-474.	Exclusion	Wrong population
Ahmad, A., et al., Effect of medication review and cognitive behaviour treatment by community pharmacists of patients discharged from the hospital on drug related problems and compliance: design of a randomized controlled trial. BMC Public Health, 2010. 10: p. 133.	Exclusion	Wrong population
Ahmed, I. and A. Majeed, The safe and responsible disposal of unused controlled drugs. Br J Nurs, 2007. 16(21): p. 1318-22.	Exclusion	Wrong population
Ahmed OM, Mao JA, Holt SR, Hawk K, D'Onofrio G, Martel S, et al. A scalable, automated warm handoff from the emergency department to community sites offering continued medication for opioid use disorder: Lessons learned from the EMBED trial stakeholders. Journal of substance abuse treatment. 2019;102:47-52.	Exclusion	Wrong population
Ahmmed, A.U., et al., Audio-vestibular manifestations of Chiari malformation and outcome of surgical decompression: a case report. J Laryngol Otol, 1996. 110(11): p. 1060-4.	Exclusion	Wrong study design
Ahn, C., P. Mulligan, and R.S. Salcido, Smoking-the bane of wound healing: biomedical interventions and social influences. Adv Skin Wound Care, 2008. 21(5): p. 227-36; quiz 237-8.	Exclusion	Wrong population
Ahn, J., et al., Full recovery two months after therapeutic hypothermia following cardiopulmonary resuscitation in a patient with out-of-hospital cardiac arrest. J Coll Physicians Surg Pak, 2013. 23(2): p. 144-6.	Exclusion	Wrong population
Ahrens, W.R. and R.G. Hart, Emergency physicians' experience with pediatric death. Am J Emerg Med, 1997. 15(7): p. 642-3.	Exclusion	Wrong population
Airila-Månson, S., B. Söder, and B. Klinge, Bone height changes in individuals with periodontal disease: a 17-year prospective longitudinal study. Journal of Clinical Periodontology, 2005. 32(7): p. 822-827.	Exclusion	Wrong population
Aisen, M.L., et al., Cerebral palsy: clinical care and neurological rehabilitation. Lancet Neurol, 2011. 10(9): p. 844-52.	Exclusion	Wrong population
Aish, A., et al., Cardiac smokers: beliefs and values about smoking, and attitudes toward the risk of smoking to health. Canadian Journal of Cardiovascular Nursing, 1991. 2(1): p. 15-19.	Exclusion	Wrong population
Aït-Khaled, N., D. Enarson, and J. Bousquet, Chronic respiratory diseases in developing countries: the burden and strategies for prevention and management. Bulletin of the World Health Organization, 2001. 79(10): p. 971-979.	Exclusion	Wrong population
Ajwani S, Sousa MS, Villarosa AC, Bhole S, Johnson M, Dahlen HG, et al. Process evaluation of the midwifery initiated oral health-dental service program: Perceptions of dental professionals. Health promotion journal of Australia : official journal of Australian Association of Health Promotion Professionals. 2019;30(3):333-43.	Exclusion	Wrong population
Akiba, C., et al., Treatment of an HIV-affected adolescent with heroin dependence in a low-income country: A clinical case study from Zambia. Addictive Behaviors Reports, 2018. 8: p. 170-175.	Exclusion	Wrong population
Akuzawa, N. and M. Kurabayashi, Native valve endocarditis due to Escherichia coli infection: a case report and review of the literature. BMC Cardiovasc Disord, 2018. 18(1): p. 195.	Exclusion	Wrong study design
Akuzawa, N. and M. Kurabayashi, Native valve endocarditis due to Escherichia coli infection: a case report and review of the literature. BMC Cardiovascular Disorders, 2018. 18: p. 1-9.	Duplicate
Al Omar, S., N. Amayiri, and F. Madanat, Safety of inadvertent administration of overdose of intrathecal Cytarabine in a pediatric patient. J Oncol Pharm Pract, 2015. 21(5): p. 384-7.	Exclusion	Wrong study design
Alam, A.Y., et al., Investigating socio-economic-demographic determinants of tobacco use in Rawalpindi, Pakistan. BMC Public Health, 2008. 8(1): p. 50-50.	Exclusion	Wrong population
Alanis-Hirsch, K., et al., Strategies to influence attitudes towards pharmacotherapies for alcohol and opioid use disorders. Drug and Alcohol Dependence, 2015. 146: p. e204.	Exclusion	Wrong population
Alassaad, A., et al., A tool for prediction of risk of rehospitalisation and mortality in the hospitalised elderly: secondary analysis of clinical trial data. BMJ Open, 2015. 5(2): p. e007259.	Exclusion	Wrong population
Alayan, N., et al., Substance craving changes in university students receiving heart rate variability biofeedback: A longitudinal multilevel modeling approach. Addictive Behaviors, 2019. 97: p. 35-41.	Exclusion	Wrong population
Alayan N, Eddie D, Eller L, Bates ME, Carmody DP. Substance craving changes in university students receiving heart rate variability biofeedback: A longitudinal multilevel modeling approach. Addictive behaviors. 2019;97:35-41.	Duplicate
Albert, S.M., et al., Neuropsychologic impairment in early HIV infection. A risk factor for work disability. Arch Neurol, 1995. 52(5): p. 525-30.	Exclusion	Wrong population
Albert, U., et al., Italian psychiatrists' perception on cognitive symptoms in major depressive disorder. Int J Psychiatry Clin Pract, 2016. 20(1): p. 2-9.	Exclusion	Wrong population
Albrecht, S., et al., The SUCCESS Program for Smoking Cessation for Pregnant Women. JOGNN: Journal of Obstetric, Gynecologic & Neonatal Nursing, 2011. 40(5): p. 520-531.	Exclusion	Wrong population
Albrecht, S.A. and D. Caruthers, Characteristics of inner-city pregnant smoking teenagers. J Obstet Gynecol Neonatal Nurs, 2002. 31(4): p. 462-9.	Exclusion	Wrong population
Albrecht, S.A. and D. Caruthers, Characteristics of inner-city pregnant smoking teenagers. JOGNN: Journal of Obstetric, Gynecologic & Neonatal Nursing, 2002. 31(4): p. 462-469.	Duplicate
Albrecht, S.A., et al., Smoking cessation counseling for pregnant women who smoke: scientific basis for practice for AWHONN's SUCCESS Project. JOGNN: Journal of Obstetric, Gynecologic & Neonatal Nursing, 2004. 33(3): p. 298-305.	Exclusion	Wrong population
Albuquerque, J., et al., Recurrence rates in Ontario physicians monitored for major depression and bipolar disorder. Can J Psychiatry, 2009. 54(11): p. 777-82.	Exclusion	Wrong disorder
Albuquerque, J., et al., Recurrence rates in Ontario physicians monitored for major depression and bipolar disorder. Canadian Journal of Psychiatry, 2009. 54(11): p. 777-782.	Duplicate
Alcaraz, S., et al., A cluster-analytic profiling of heroin-dependent patients based on level, clinical adequacy, and patient-desired adjustment of buprenorphine dosage during buprenorphine-naloxone maintenance treatment in sixteen Spanish centers. Drug Alcohol Depend, 2018. 187: p. 278-284.	Exclusion	Wrong population
Alcaraz, S., et al., A cluster-analytic profiling of heroin-dependent patients based on level, clinical adequacy, and patient-desired adjustment of buprenorphine dosage during buprenorphine-naloxone maintenance treatment in sixteen Spanish centers. Drug & Alcohol Dependence, 2018. 187: p. 278-284.	Duplicate
Aldersberg, M., Nurse to nurse. Chemical dependency: helping a nurse return to work. Nursing BC, 1997. 29(2): p. 9-10.	Exclusion	Wrong population
Alderson, H., et al., The key therapeutic factors needed to deliver behavioural change interventions to decrease risky substance use (drug and alcohol) for looked after children and care leavers: a qualitative exploration with young people, carers and front line workers. BMC Med Res Methodol, 2019. 19(1): p. 38.	Exclusion	Wrong population
Alemagno, S.A., S.A. Niles, and E.A. Treiber, Using computers to reduce medication misuse of community-based seniors: results of a pilot intervention program. Geriatric Nursing, 2004. 25(5): p. 281-285.	Exclusion	Wrong population
Alexander, D., et al., Utilizing a substance use attitudes, practices and knowledge survey for multidisciplinary curriculum development. Subst Abus, 2005. 26(3-4): p. 63-6.	Exclusion	Wrong population
Alexander, W., American Association for Cancer Research And American College of Obstetricians and Gynecologists. P&T: A Peer-Reviewed Journal for Managed Care & Formulary Management, 2018. 43(7): p. 432-437.	Exclusion	Wrong population
Alexandridi, F., S. Tsantila, and E. Pepelassi, Smoking cessation and response to periodontal treatment. Australian Dental Journal, 2018. 63(2): p. 140-149.	Exclusion	Wrong population
Alexopoulos, G.S., et al., Remission in depressed geriatric primary care patients: a report from the PROSPECT study. Am J Psychiatry, 2005. 162(4): p. 718-24.	Exclusion	Wrong population
Alexopoulos, G.S., et al., Using antipsychotic agents in older patients. J Clin Psychiatry, 2004. 65 Suppl 2: p. 5-99; discussion 100-102; quiz 103-4.	Exclusion	Wrong population
Alford, D.P., et al., Promoting substance use education among generalist physicians: an evaluation of the Chief Resident Immersion Training (CRIT) program. J Gen Intern Med, 2009. 24(1): p. 40-7.	Exclusion	Wrong population
Alford, D.P., P. Compton, and J.H. Samet, Acute pain management for patients receiving maintenance methadone or buprenorphine therapy. Ann Intern Med, 2006. 144(2): p. 127-34.	Exclusion	Wrong population
Alford, D.P., et al., Collaborative care of opioid-addicted patients in primary care using buprenorphine: five-year experience. Arch Intern Med, 2011. 171(5): p. 425-31.	Exclusion	Wrong population
Alford, D.P., et al., Treating homeless opioid dependent patients with buprenorphine in an office-based setting. J Gen Intern Med, 2007. 22(2): p. 171-6.	Exclusion	Wrong population
Alhawassi, T.M., I. Krass, and L.G. Pont, Antihypertensive-related adverse drug reactions among older hospitalized adults. Int J Clin Pharm, 2018. 40(2): p. 428-435.	Exclusion	Wrong population
Alho, H., Diversion of opioid maintenance medications, strategies to govern the problem. Heroin Addiction and Related Clinical Problems, 2016. 18(3 Supplement 1): p. 22.	Exclusion	Wrong population
Ali, M.A.S., et al., The frequency and nature of medication errors in hospitalized patients with acute coronary syndrome. Int J Clin Pharm, 2017. 39(3): p. 542-550.	Exclusion	Wrong population
Alim, T., et al., Buprenorphine integrated care delivery project: Correlates of mental health screening and primary care outcomes. Neuropsychopharmacology, 2017. 43(Supplement 1): p. S256-S257.	Exclusion	Wrong population
Alkema, G.E., et al., The role of consultant pharmacists in reducing medication problems among older adults receiving Medicaid waiver services. Consult Pharm, 2009. 24(2): p. 121-33.	Exclusion	Wrong population
Alkema, G.E., et al., Characteristics associated with four potential medication problems among older adults in Medicaid waiver services. Consult Pharm, 2008. 23(5): p. 396-403.	Exclusion	Wrong population
Allampati, S. and K.D. Mullen, Long-Term Management of Alcoholic Liver Disease. Clin Liver Dis, 2016. 20(3): p. 551-62.	Exclusion	Wrong population
Allan, J., Engaging primary health care workers in drug and alcohol and mental health interventions: challenges for service delivery in rural and remote Australia. Australian Journal of Primary Health, 2010. 16(4): p. 311-318.	Exclusion	Wrong population
Allan B, Closson K, Collins AB, Kibel M, Pan S, Cui Z, et al. Physicians' patient base composition and mortality among people living with HIV who initiated antiretroviral therapy in a universal care setting. BMJ open. 2019;9(3):e023957.	Exclusion	Wrong population
Allard-Hendren, R., Alcohol use and adolescent pregnancy. MCN Am J Matern Child Nurs, 2000. 25(3): p. 159-62.	Exclusion	Wrong population
Allard-Hendren, R., Alcohol use and adolescent pregnancy. MCN: The American Journal of Maternal Child Nursing, 2000. 25(3): p. 159-162.	Duplicate
Allen, A.A., et al., Assessing informed consent in an opioid relapse prevention study with adults under current or recent criminal justice supervision. J Subst Abuse Treat, 2017. 81: p. 66-72.	Exclusion	Wrong population
Allen, A.J.H., et al., IMPACT OF WORK SCHEDULES ON SLEEP DURATION OF CRITICAL CARE NURSES. American Journal of Critical Care, 2014. 23(4): p. 290-295.	Exclusion	Wrong disorder
Allen, J.K. and X. Xu, Coronary revascularization in women. Critical Care Nursing Clinics of North America, 1997. 9(4): p. 497-509.	Exclusion	Wrong population
Allen, J.P. and J.P. Allen, Use of biomarkers of heavy drinking in health care practice. Military Medicine, 2003. 168(5): p. 364-367.	Exclusion	Wrong population
Allen AM, Muramoto ML, Campbell J, Connolly TE, McGuffin BA, Bernstein AD. Multimethod Formative Research to Improve the Training and Delivery of Tobacco-cessation Interventions in Behavioral Health Settings. Journal of addiction medicine. 2019;13(6):470-5.	Exclusion	Wrong population
Allen C Pt DPTDOCSF, Sheehan RP, Deyle G Pt DPTDOCSF, Wilken J PhD MPT, Gill N Pt DOCSF. A manual physical therapy intervention for symptoms of knee osteoarthritis and associated fall risk: A case series of four patients. Physiotherapy theory and practice. 2019;35(4):392-400.	Exclusion	Wrong population
Allen-Ramey, F.C., S. Gupta, and M.D. DiBonaventura, Patient characteristics, treatment patterns, and health outcomes among COPD phenotypes. Int J Chron Obstruct Pulmon Dis, 2012. 7: p. 779-87.	Exclusion	Wrong population
Almeida, F., et al., Psychiatric monitoring of not guilty by reason of insanity outpatients. J Forensic Leg Med, 2016. 38: p. 58-63.	Exclusion	Wrong population
Almeida, F., et al., Psychiatric monitoring of not guilty by reason of insanity outpatients. Journal of Forensic & Legal Medicine, 2016. 38: p. 58-63.	Duplicate
Almojuela A, Hasen M, Zeiler FA. The Full Outline of UnResponsiveness (FOUR) Score and Its Use in Outcome Prediction: A Scoping Systematic Review of the Adult Literature. Neurocritical care. 2019;31(1):162-75.	Exclusion	Wrong population
Alten, R., et al., Unmet needs in psoriatic arthritis patients receiving immunomodulatory therapy: results from a large multinational real-world study. Clin Rheumatol, 2019. 38(6): p. 1615-1626.	Exclusion	Wrong population
Altenkirch, H., Multiple chemical sensitivity (MCS)--differential diagnosis in clinical neurotoxicology: a German perspective. Neurotoxicology, 2000. 21(4): p. 589-97.	Exclusion	Wrong population
Altiner, A., et al., Activating GENeral practitioners dialogue with patients on their Agenda (MultiCare AGENDA) study protocol for a cluster randomized controlled trial. BMC Fam Pract, 2012. 13: p. 118.	Exclusion	Wrong population
Altschuh, L., E. Kochert, and B. Stahlman, Warm handoff intervention to improve opioid treatment access in emergency department patients with reversed overdoses. Academic Emergency Medicine, 2018. 25(Supplement 1): p. S185.	Exclusion	Wrong population
Altshuler, L.H. and J.H. Maher, Acupuncture: a physician's primer, Part I. J Okla State Med Assoc, 2002. 95(8): p. 527-33.	Exclusion	Wrong population
Alvarenga Americano do Brasil, P.E., et al., Selenium Treatment and Chagasic Cardiopathy (STCC): study protocol for a double-blind randomized controlled trial. Trials, 2014. 15(1): p. 388-388.	Exclusion	Wrong population
Alwyn, T., et al., The addition of a psychological intervention to a home detoxification programme. Alcohol Alcohol, 2004. 39(6): p. 536-41.	Exclusion	Wrong population
Ameisen, O., Complete and prolonged suppression of symptoms and consequences of alcohol-dependence using high-dose baclofen: a self-case report of a physician. Alcohol Alcohol, 2005. 40(2): p. 147-50.	Exclusion	Wrong study design
Amemori, M., et al., Smoking and drinking habits and attitudes to smoking cessation counselling among Tanzanian dental students. Community Dental Health, 2011. 28(1): p. 95-98.	Exclusion	Wrong population
Amir N, Taboas W, Montero M. Feasibility and dissemination of a computerized home-based treatment for Generalized Anxiety Disorder: A randomized clinical trial. Behaviour research and therapy. 2019;120:103446.	Exclusion	Wrong population
Anandabaskaran, S. and V. Ho, Rapid bupropion-induced hepatotoxicity: a case report and review of the literature. Journal of Medical Case Reports, 2018. 12(1): p. 1-1.	Exclusion	Wrong study design
Ananthakrishnan, A.N., Environmental risk factors for inflammatory bowel diseases: a review. Digestive Diseases & Sciences, 2015. 60(2): p. 290-298.	Exclusion	Wrong study design
Ancelin ML, Artero S, Portet F, Dupuy AM, Touchon J, Ritchie K. Non-degenerative mild cognitive impairment in elderly people and use of anticholinergic drugs: longitudinal cohort study. BMJ (Clinical research ed). 2006;332(7539):455-9.	Exclusion	Wrong population
Otheren, M., et al., Integrating medical and substance abuse treatment for addicts living with HIV/AIDS: evidence-based nursing practice model. Am J Drug Alcohol Abuse, 2003. 29(4): p. 847-59.	Exclusion	Wrong population
Otheren, M., et al., HIV health care access issues for women living with HIV, mental illness, and substance abuse. AIDS Patient Care STDS, 2005. 19(7): p. 449-59.	Exclusion	Wrong population
Otheren, M.D., G.A. Smereck, and M.S. Braunstein, LIGHT model: an effective intervention model to change high-risk AIDS behaviors among hard-to-reach urban drug users. Am J Drug Alcohol Abuse, 1993. 19(3): p. 309-25.	Exclusion	Wrong population
Otheren, M.D., et al., Nurses decrease barriers to health care by "hyperlinking" multiple-diagnosed women living with HIV/AIDS into care. J Assoc Nurses AIDS Care, 1999. 10(2): p. 55-65.	Exclusion	Wrong population
Otheron, B. and W. Naish, Bladder cancer and smoking. Part 2: diagnosis and management. British Journal of Nursing, 2008. 17(19): p. 1240-1245.	Exclusion	Wrong population
Otheron, J.E., Ten years' experience with CAPD in a nursing home setting. Perit Dial Int, 1997. 17(3): p. 255-61.	Exclusion	Wrong population
Otheron, M.W., K. Sharma, and C.M. Feeney, Wound botulism associated with black tar heroin. Acad Emerg Med, 1997. 4(8): p. 805-9.	Exclusion	Wrong population
Otheron, P., Management of alcohol problems: the role of the general practitioner. Alcohol Alcohol, 1993. 28(3): p. 263-72.	Exclusion	Wrong population
Otheron, P., et al., Attitudes and Learning through Practice Are Key to Delivering Brief Interventions for Heavy Drinking in Primary Health Care: Analyses from the ODHIN Five Country Cluster Randomized Factorial Trial. Int J Environ Res Public Health, 2017. 14(2).	Exclusion	Wrong population
Andreas, S., et al., Effectiveness of varenicline as an aid to smoking cessation in primary care: an observational study. Eur Addict Res, 2013. 19(1): p. 47-54.	Exclusion	Wrong population
Andrews, C., An exploratory study of substance abuse among Latino older adults. Journal of Gerontological Social Work, 2008. 51(1/2): p. 87-108.	Exclusion	Wrong population
Andrews, J.A., et al., Evaluation of a dental office tobacco cessation program: effects on smokeless tobacco use. Ann Behav Med, 1999. 21(1): p. 48-53.	Exclusion	Wrong population
Andrews, J.O., J. Heath, and J. Graham-Garcia, Clinical outlook. Management of tobacco dependence in older adults: using evidence-based strategies. Journal of Gerontological Nursing, 2004. 30(12): p. 13-24.	Exclusion	Wrong population
Andrews, J.O., J. Heath, and J. Graham-Garcia, Management of tobacco dependence in older adults: using evidence-based strategies. J Gerontol Nurs, 2004. 30(12): p. 13-24.	Duplicate
Andrews, L.B., et al., Implementation of a pharmacist-driven pain management consultation service for hospitalised adults with a history of substance abuse. International Journal of Clinical Practice, 2013. 67(12): p. 1342-1349.	Exclusion	Wrong population
Andrews, L.B., et al., Implementation of a pharmacist-driven pain management consultation service for hospitalised adults with a history of substance abuse. International Journal of Clinical Practice, 2013. 67(12): p. 1342-1349.	Duplicate
Andrews, L.B., et al., Implementation of a pharmacist-driven pain management consultation service for hospitalised adults with a history of substance abuse. Int J Clin Pract, 2013. 67(12): p. 1342-9.	Duplicate
Andrews, P., J.N. Hall, and R.P. Snaith, A controlled trial of phenothiazine withdrawal in chronic schizophrenic patients. Br J Psychiatry, 1976. 128: p. 451-5.	Exclusion	Wrong population
Andrews, W.N. and M.H. King, Amotivational syndrome: the real management problem of schizophrenia. Can Med Assoc J, 1972. 106(11): p. 1208-10 passim.	Exclusion	Wrong population
Andrilla, C.H.A., C. Coulthard, and E.H. Larson, Barriers Rural Physicians Face Prescribing Buprenorphine for Opioid Use Disorder. Annals of Family Medicine, 2017. 15(4): p. 359-362.	Exclusion	Wrong population
Angres, D. and S. Bologeorges, The interplay of personality and addiction in predicting sobriety: A longitudinal study of health care professionals. American Journal on Addictions, 2012. 21(4): p. 382.	Inclusion		poster	Exclusion	Wrong publication type
Angres, D., S. Bologeorges, and J. Chou, A two year longitudinal outcome study of addicted health care professionals: An investigation of the role of personality variables. Substance Abuse: Research and Treatment, 2013. 7: p. 49-60.	Inclusion			Inclusion
Angres, D.H., K. Bettinardi-Angres, and W. Cross, Nurses with chemical dependency: promoting successful treatment and reentry. Journal of Nursing Regulation, 2010. 1(1): p. 16-20.	Exclusion	Wrong study design	background
Angst, J., Major depression in 1998: are we providing optimal therapy? J Clin Psychiatry, 1999. 60 Suppl 6: p. 5-9.	Exclusion	Wrong population
Angst, J., et al., Prevalence and characteristics of undiagnosed bipolar disorders in patients with a major depressive episode: the BRIDGE study. Arch Gen Psychiatry, 2011. 68(8): p. 791-8.	Exclusion	Wrong population
Anjara SG, Bonetto C, Ganguli P, Setiyawati D, Mahendradhata Y, Yoga BH, et al. Can General Practitioners manage mental disorders in primary care? A partially randomised, pragmatic, cluster trial. PloS one. 2019;14(11):e0224724.	Exclusion	Wrong population
Annemans, L., et al., Economic evaluation of Campral (Acamprosate) compared to placebo in maintaining abstinence in alcohol-dependent patients. Eur Addict Res, 2000. 6(2): p. 71-8.	Exclusion	Wrong population
Annis, H.M. and J.E. Peachey, The use of calcium carbimide in relapse prevention counselling: results of a randomized controlled trial. Br J Addict, 1992. 87(1): p. 63-72.	Exclusion	Wrong population
Anonymous. Minister backs careers campaign. Pharmaceutical Journal. 2005;275(7379):727-9.	Exclusion	Wrong population
Anonymous, Maternal decision making, ethics, and the law. Obstetrics and Gynecology, 2005. 106(5 I): p. 1127-1137.	Exclusion	Wrong population
Anonymous, ACOG committee opinion no. 374: Expert testimony. Obstetrics and Gynecology, 2007. 110(2 I): p. 445-446.	Exclusion	Wrong publication type	Opinion
Anonymous, The diagnosis and treatment of peripheral lymphedema: 2009 Consensus Document of the International Society of Lymphology. Lymphology, 2009. 42(2): p. 51-60.	Exclusion	Wrong population
Anonymous, 5th International Congress on Psychopharmacology & International Symposium on Child and Adolescent Psychopharmacology. Bulletin of Clinical Psychopharmacology, 2013. 23(Supplement 1): p. S1.	Exclusion	Wrong publication type
Anonymous, The diagnosis and treatment of peripheral lymphedema: 2016 consensus document of the international society of lymphology. Lymphology, 2016. 49(4): p. 170-184.	Duplicate
Anonymous, Psychological issues related to illness and injury in athletes and the team physician: A consensus statement V2016 update. Current Sports Medicine Reports, 2017. 16(3): p. 189-201.	Exclusion	Wrong population
Anskär E, Lindberg M, Falk M, Otherson A. Legitimacy of work tasks, psychosocial work environment, and time utilization among primary care staff in Sweden. Scandinavian journal of primary health care. 2019;37(4):476-83.	Exclusion	Wrong disorder
Antai-Otong, D., The art of prescribing pharmacological management of adult ADHD: implications for psychiatric care. Perspect Psychiatr Care, 2008. 44(3): p. 196-201.	Exclusion	Wrong population
Anthenelli, R.M., et al., A randomized trial evaluating whether topiramate aids smoking cessation and prevents alcohol relapse in recovering alcohol-dependent men. Alcoholism: Clinical and Experimental Research, 2017. 41(1): p. 197-206.	Exclusion	Wrong population
Anthenelli, R.M., et al., A Randomized Trial Evaluating Whether Topiramate Aids Smoking Cessation and Prevents Alcohol Relapse in Recovering Alcohol-Dependent Men. Alcohol Clin Exp Res, 2017. 41(1): p. 197-206.	Duplicate
Anthenelli, R.M., et al., A Randomized Trial Evaluating Whether Topiramate Aids Smoking Cessation and Prevents Alcohol Relapse in Recovering Alcohol-Dependent Men. Alcoholism: Clinical and Experimental Research, 2017. 41(1): p. 197-206.	Duplicate
Anthonisen, N.R., et al., The effects of a smoking cessation intervention on 14.5-year mortality: a randomized clinical trial. Annals of Internal Medicine, 2005. 142(4): p. 233-I12.	Exclusion	Wrong population
Antoine, P., V. Christophe, and J.L. Nandrino, Crossed evaluations of temptation to drink, strain and adjustment in couples with alcohol problems. J Health Psychol, 2009. 14(8): p. 1156-62.	Exclusion	Wrong population
Anton, R.F., et al., Combined pharmacotherapies and behavioral interventions for alcohol dependence: the COMBINE study: a randomized controlled trial. JAMA: Journal of the American Medical Association, 2006. 295(17): p. 2003-2017.	Exclusion	Wrong population
Apodaca, T.R. and R. Longabaugh, Mechanisms of change in motivational interviewing: a review and preliminary evaluation of the evidence. Addiction, 2009. 104(5): p. 705-715.	Exclusion	Wrong study design
Aquila, R., P.J. Weiden, and M. Emanuel, Compliance and the rehabilitation alliance. J Clin Psychiatry, 1999. 60 Suppl 19: p. 23-7; discussion 28-9.	Exclusion	Wrong population
Aquilino, M.L., C.M. Goody, and J.B. Lowe, WIC providers' perspectives on offering smoking cessation interventions. MCN: The American Journal of Maternal Child Nursing, 2003. 28(5): p. 326-332.	Exclusion	Wrong population
Arain, A. and G. Robaeys, Eligibility of persons who inject drugs for treatment of hepatitis C virus infection. World J Gastroenterol, 2014. 20(36): p. 12722-33.	Exclusion	Wrong population
Arciti, C., et al., Ten years of anti-smoking programs in Italy: a review. American Journal of Health Promotion, 1995: p. 190-200.	Exclusion	Wrong study design
Arday, D.R., et al., Cigarette smoking and self-reported health problems among U.S. high school seniors, 1982-1989. American Journal of Health Promotion, 1995. 10(2): p. 111-116.	Exclusion	Wrong population
Ardolino A, Sleat G, Willett K. Outcome measurements in major trauma--results of a consensus meeting. Injury. 2012;43(10):1662-6.	Exclusion	Wrong population
Areesantichai, C., et al., Effect of "tailored goal oriented community brief intervention model" on AUDIT reduction in Thai communities. J Med Assoc Thai, 2010. 93(8): p. 992-7.	Exclusion	Wrong population
Ariyoshi, H., An evaluation of alcohol dependence prevention measures at a Japanese newspaper company. Aaohn j, 2010. 58(10): p. 433-6.	Exclusion	Wrong population
Ariyoshi, H., An evaluation of alcohol dependence prevention measures at a Japanese newspaper company. AAOHN journal : official journal of the American Association of Occupational Health Nurses, 2010. 58(10): p. 433-436.	Duplicate
Arizmendez NP, Kotovicz F, Kram JJF, Baumgardner DJ. Multimodal Local Opioid Prescribing Intervention Outcomes in Chronic Noncancer Pain Management. Journal of the American Board of Family Medicine : JABFM. 2019;32(4):559-66.	Exclusion	Wrong population
Armitage, C., C. Fitzgerald, and P. Cheong, Prison in-reach mental health nursing. Nurs Stand, 2003. 17(26): p. 40-2.	Exclusion	Wrong population
Arora, S., et al., Academic health center management of chronic diseases through knowledge networks: Project ECHO. Acad Med, 2007. 82(2): p. 154-60.	Exclusion	Wrong population
Arora, S., et al., Expanding access to hepatitis C virus treatment--Extension for Community Healthcare Outcomes (ECHO) project: disruptive innovation in specialty care. Hepatology, 2010. 52(3): p. 1124-33.	Exclusion	Wrong population
Arria, A.M. and A.T. McLellan, Evolution of concept, but not action, in addiction treatment. Subst Use Misuse, 2012. 47(8-9): p. 1041-8.	Exclusion	Wrong population
Arshem, E.E., Dealing with substance abuse in the medical workplace. Medical Group Management Journal, 1993. 40(2): p. 46-51.	Exclusion	Wrong study design	background
Arthur, D., Alcohol-related problems: a critical review of the literature and directions in nurse education. Nurse Educ Today, 1998. 18(6): p. 477-87.	Exclusion	Wrong study design
Arthur, D., Alcohol-related problems: a critical review of the literature and directions in nurse education. Nurse Education Today, 1998. 18(6): p. 477-487.	Duplicate
Arthur, D., The effects of the problem-based Alcohol Early-Intervention Education Package on the knowledge and attitudes of students of nursing. J Nurs Educ, 2001. 40(2): p. 63-72.	Exclusion	Wrong population
Artigas, V., Management of neonatal abstinence syndrome in the newborn nursery. Nurs Womens Health, 2014. 18(6): p. 509-14.	Exclusion	Wrong population
Artigas, V., Management of Neonatal Abstinence Syndrome in the Newborn Nursery. Nursing for Women's Health, 2014. 18(6): p. 509-514.	Duplicate
Arunogiri, S., et al., Managing opioid dependence in pregnancy - A general practice perspective. Australian Family Physician, 2013. 42(10): p. 713-716.	Exclusion	Wrong population
Arunogiri, S., et al., Managing opioid dependence in pregnancy -- a general practice perspective. Aust Fam Physician, 2013. 42(10): p. 713-6.	Duplicate
Arvig, T., J. Kurtz, and T. Zignego, Evaluation of alcohol use disorders in workplace disability claims. Workplace Health Saf, 2014. 62(9): p. 375-81.	Exclusion	Wrong outcome
Arvig, T., J. Kurtz, and T. Zignego, Evaluation of alcohol use disorders in workplace disability claims. Workplace health & safety, 2014. 62(9): p. 375-381.	Duplicate
Asfar, T., et al., Behavioral cessation treatment of waterpipe smoking: The first pilot randomized controlled trial. Addictive Behaviors, 2014. 39(6): p. 1066-1074.	Exclusion	Wrong population
Ashburn, M.A., G. Love, and N.L. Pace, Respiratory-related critical events with intravenous patient-controlled analgesia. Clin J Pain, 1994. 10(1): p. 52-6.	Exclusion	Wrong population
Asher, S., K. Williams, and R. Richardson, Nondiscriminatory, Multidisciplinary Care for Neonatal Abstinence Syndrome. JOGNN: Journal of Obstetric, Gynecologic & Neonatal Nursing, 2014. 43(Supp 1): p. S35-S35.	Exclusion	Wrong population
Ashford, K.B., et al., Postpartum smoking relapse and secondhand smoke. Public Health Reports, 2009. 124(4): p. 515-526.	Exclusion	Wrong population
Ashford, R.D., A.M. Brown, and B. Curtis, Substance use, recovery, and linguistics: The impact of word choice on explicit and implicit bias. Drug Alcohol Depend, 2018. 189: p. 131-138.	Exclusion	Wrong population
Ashford, R.D., A.M. Brown, and B. Curtis, Substance use, recovery, and linguistics: The impact of word choice on explicit and implicit bias. Drug and Alcohol Dependence, 2018. 189: p. 131-138.	Duplicate
Ashford, R.D., B. Curtis, and A.M. Brown, Substance use, recovery, and linguistics: The impact of word choice on explicit and implicit bias. Drug & Alcohol Dependence, 2018. 189: p. 131-138.	Duplicate
Ashford RD, Brown AM, Curtis B. Substance use, recovery, and linguistics: The impact of word choice on explicit and implicit bias. Drug and alcohol dependence. 2018;189:131-8.	Exclusion	Wrong population
Ashworth, O., Methadone maintenance treatment as an effective harm minimisation intervention. Mental Health Practice, 2005. 8(8): p. 24-27.	Exclusion	Wrong population
Askew Buxton, J., A. Chandler-Altendorf, and A.E. Puente, A novel collaborative practice model for treatment of mental illness in indigent and uninsured patients. American Journal of Health-System Pharmacy, 2012. 69(12): p. 1054-1062.	Exclusion	Wrong population
As-Sanie, S., et al., Opioid Prescribing Patterns, Patient Use, and Postoperative Pain After Hysterectomy for Benign Indications. Obstet Gynecol, 2017. 130(6): p. 1261-1268.	Exclusion	Wrong population
As-Sanie, S., et al., Opioid Prescribing Patterns, Patient Use, and Postoperative Pain After Hysterectomy for Benign Indications. Obstetrics & Gynecology, 2017. 130(6): p. 1261-1268.	Duplicate
Attebring, M.F., et al., Smoking habits and predictors of continued smoking in patients with acute coronary syndromes. Journal of Advanced Nursing (Wiley-Blackwell), 2004. 46(6): p. 614-623.	Exclusion	Wrong population
Atzendorf, J., et al., Patterns of multiple lifestyle risk factors and their link to mental health in the German adult population: a cross-sectional study. BMJ Open, 2018. 8(12): p. e022184.	Exclusion	Wrong population
Audrey, S., J. Holliday, and R. Campbell, It's good to talk: adolescent perspectives of an informal, peer-led intervention to reduce smoking. Social Science & Medicine, 2006. 63(2): p. 320-334.	Exclusion	Wrong population
Auer, R., et al., Uptake and efficacy of a systematic intensive smoking cessation intervention using motivational interviewing for smokers hospitalised for an acute coronary syndrome: a multicentre before-after study with parallel group comparisons. BMJ Open, 2016. 6(9): p. e011520.	Exclusion	Wrong population
Auffret, M., et al., On-the-ground application of the 'temporary recommendation for use' regulatory measure on off-label use of baclofen for alcohol dependence in France: a regional survey of community pharmacies. Fundam Clin Pharmacol, 2018. 32(2): p. 234-238.	Exclusion	Wrong population
Augustine, J.M., et al., Smoking quit rates among patients receiving pharmacist-provided pharmacotherapy and telephonic smoking cessation counseling. Journal of the American Pharmacists Association: JAPhA, 2016. 56(2): p. 129-136.	Exclusion	Wrong population
Ausserer, J., et al., Physician staffed helicopter emergency medical systems can provide advanced trauma life support in mountainous and remote areas. Injury, 2017. 48(1): p. 20-25.	Exclusion	Wrong population
Avery, J., et al., Psychiatrists’ Attitudes Toward Individuals With Substance Use Disorders and Serious Mental Illness. Journal of Dual Diagnosis, 2013. 9(4): p. 322-326.	Exclusion	Wrong population
Aveyard, P., et al., Brief opportunistic smoking cessation interventions: a systematic review and meta-analysis to compare advice to quit and offer of assistance. Addiction, 2012. 107(6): p. 1066-1073.	Exclusion	Wrong study design
Aveyard, P., et al., Weekly versus basic smoking cessation support in primary care: a randomised controlled trial. Thorax, 2007. 62(10): p. 898-903.	Exclusion	Wrong population
Aveyard, P. and R. West, Managing smoking cessation. BMJ: British Medical Journal (International Edition), 2007. 335(7609): p. 37-41.	Exclusion	Wrong population
Avila-Tomas JF, Olano-Espinosa E, Minué-Lorenzo C, Martinez-Suberbiola FJ, Matilla-Pardo B, Serrano-Serrano ME, et al. Effectiveness of a chat-bot for the adult population to quit smoking: protocol of a pragmatic clinical trial in primary care (Dejal@). BMC Medical Informatics & Decision Making. 2019;19(1):N.PAG-N.PAG.	Exclusion	Wrong population
Avner, M., et al., Validation of the facial photographic in fetal alcohol spectrum disorder screening and diagnosis. J Popul Ther Clin Pharmacol, 2014. 21(1): p. e106-13.	Exclusion	Wrong population
Axisa, C., et al., Burnout and distress in Australian physician trainees: Evaluation of a wellbeing workshop. Australas Psychiatry, 2019. 27(3): p. 255-261.	Exclusion	Wrong population
Axisa, C., et al., Burnout and distress in Australian physician trainees: Evaluation of a wellbeing workshop. Australasian Psychiatry, 2019. 27(3): p. 255-261.	Duplicate
Ayanian, J.Z., et al., Perceived risks of heart disease and cancer among cigarette smokers. JAMA: Journal of the American Medical Association, 1999. 281(11): p. 1019-1021.	Exclusion	Wrong population
Ayo-Yusuf, O.A. and S. Booyens, Principal motives for toothbrushing in a population of South African adolescents: implications for oral health promotion. Sadj, 2011. 66(4): p. 174-8.	Exclusion	Wrong population
Ayton, D.R., et al., Barriers and enablers to the implementation of the 6-PACK falls prevention program: A pre-implementation study in hospitals participating in a cluster randomised controlled trial. PLoS One, 2017. 12(2): p. e0171932.	Exclusion	Wrong population
Ayton A, Keen C, Lask B. Pros and cons of using the Mental Health Act for severe eating disorders in adolescents. European eating disorders review : the journal of the Eating Disorders Association. 2009;17(1):14-23.	Exclusion	Wrong population
Ayu, A.P., et al., Effectiveness and Organization of Addiction Medicine Training Across the Globe. Eur Addict Res, 2015. 21(5): p. 223-39.	Exclusion	Wrong population
Azan, B., et al., Point-Of-Care Ultrasound Diagnosis of Intravascular Air After Lower Extremity Intraosseous Access. Journal of Emergency Medicine (0736-4679), 2016. 51(6): p. 680-683.	Exclusion	Wrong population
Azimi-Bolourian, S. and K. Fornili, Buprenorphine: A Guide for Nurses (Technical Assistance Publication). Journal of Addictions Nursing, 2010. 21(4): p. 183-186.	Exclusion	Wrong population
Azocar, F., et al., Monitoring patient improvement and treatment outcomes in managed behavioral health. Journal for Healthcare Quality: Promoting Excellence in Healthcare, 2007. 29(2): p. 4-12.	Exclusion	Wrong population
Babor, T.F., Brief intervention strategies for harmful drinkers: new directions for medical education. Cmaj, 1990. 143(10): p. 1070-6.	Exclusion	Wrong population
Babor, T.F., et al., Training medical providers to conduct alcohol screening and brief interventions. Substance Abuse, 2004. 25(1): p. 17-26.	Exclusion	Wrong population
Babson, K.A., et al., The comorbidity of sleep apnea and mood, anxiety, and substance use disorders among obese military veterans within the Veterans Health Administration. J Clin Sleep Med, 2013. 9(12): p. 1253-8.	Exclusion	Wrong population
Babson, K.A., et al., The Comorbidity of Sleep Apnea and Mood, Anxiety, and Substance Use Disorders among Obese Military Veterans within the Veterans Health Administration. Journal of Clinical Sleep Medicine, 2013. 9(12): p. 1253-1258.	Duplicate
Back, S.E., A.E. Waldrop, and K.T. Brady, Treatment challenges associated with comorbid substance use and posttraumatic stress disorder: clinicians' perspectives. Am J Addict, 2009. 18(1): p. 15-20.	Exclusion	Wrong population
Back, S.E., et al., Treatment challenges associated with comorbid substance use and posttraumatic stress disorder: clinicians' perspectives. American Journal on Addictions, 2009. 18(1): p. 15-20.	Duplicate
Backmund, M., et al., Treatment of hepatitis C infection in injection drug users. Hepatology, 2001. 34(1): p. 188-93.	Exclusion	Wrong population
Bae, J.O., et al., Extracorporeal membrane oxygenation in pediatric cardiac transplantation. J Pediatr Surg, 2005. 40(6): p. 1051-6; discussion 1056-7.	Exclusion	Wrong population
Baete, S., et al., The Effect of Deep Versus Moderate Neuromuscular Block on Surgical Conditions and Postoperative Respiratory Function in Bariatric Laparoscopic Surgery: A Randomized, Double Blind Clinical Trial. Anesth Analg, 2017. 124(5): p. 1469-1475.	Exclusion	Wrong population
Bagai A, Chen AY, Udell JA, Dodson JA, McManus DD, Maurer MS, et al. Association of Cognitive Impairment With Treatment and Outcomes in Older Myocardial Infarction Patients: A Report From the NCDR Chest Pain-MI Registry. Journal of the American Heart Association. 2019;8(17):e012929.	Exclusion	Wrong population
Bagby, R.M., A.G. Ryder, and C. Cristi, Psychosocial and clinical predictors of response to pharmacotherapy for depression. Journal of Psychiatry & Neuroscience, 2002. 27(4): p. 250-257.	Exclusion	Wrong population
Bagby, R.M., A.G. Ryder, and C. Cristi, Psychosocial and clinical predictors of response to pharmacotherapy for depression. Journal of Psychiatry and Neuroscience, 2002. 27(4): p. 250-257.	Duplicate
Bahr, S. and J. Smith, Improving patient outcomes utilizing an evidence-based alcohol withdrawal protocol...2007 NACNS National Conference abstracts: February 28-March 3, 2007, Phoenix, Arizona. Clinical Nurse Specialist: The Journal for Advanced Nursing Practice, 2007. 21(2): p. 102-102.	Exclusion	Wrong publication type
Bai VT, Murali V, Kim R, Srivatsa SK. Teleophthalmology-based rural eye care in India. Telemedicine journal and e-health : the official journal of the American Telemedicine Association. 2007;13(3):313-21.	Exclusion	Wrong population
Baile, W.F., et al., Impact of a hospital smoking ban: changes in tobacco use and employee attitudes. Addict Behav, 1991. 16(6): p. 419-26.	Exclusion	Wrong disorder
Bailey, A., Why i didn't become an occupational physician. Occupational Medicine, 2008. 58(5): p. 381.	Exclusion	Wrong population
Bailey, G.L., Integrated substance abuse treatment: Buprenorphine in a primary care clinic. American Journal on Addictions, 2013. 22(3): p. 306.	Exclusion	Wrong population
Bailey, K.E., et al., Which primary care patients with dizziness will develop persistent impairment? Arch Fam Med, 1993. 2(8): p. 847-52.	Exclusion	Wrong population
Bainbridge, J., Women in Ireland drink the most alcohol in pregnancy. African Journal of Midwifery & Women's Health, 2009. 3(4): p. 206-206.	Exclusion	Wrong population
Baker, J.G., et al., Relationship between perceived parental monitoring and young adolescent girls' sexual and substance use behaviors. J Pediatr Adolesc Gynecol, 1999. 12(1): p. 17-22.	Exclusion	Wrong population
Baker, R., Patient-centred care after Shipman. Journal of the Royal Society of Medicine, 2004. 97(4): p. 161-165.	Exclusion	Wrong population
Baker, T.L., Medical/legal the growing risk in energy medicine. Lasers in Surgery and Medicine, 2019. 51(Supplement 30): p. S50-S51.	Exclusion	Wrong population
Bakhireva, L.N., et al., Role of caregiver-reported outcomes in identification of children with prenatal alcohol exposure during the first year of life. Pediatr Res, 2018. 84(3): p. 362-370.	Exclusion	Wrong population
Bala, M.M. and W. Lesniak, Efficacy of non-pharmacological methods used for treating tobacco dependence: meta-analysis. Pol Arch Med Wewn, 2007. 117(11-12): p. 504-11.	Exclusion	Wrong population
Bala, M.M., W. Lesniak, and L. Strzeszynski, Efficacy of pharmacological methods used for treating tobacco dependence: meta-analysis. Pol Arch Med Wewn, 2008. 118(1-2): p. 20-8.	Exclusion	Wrong population
Bald, L.K., et al., Heroin or conventional opioid maintenance? The patients' perspective. J Addict Med, 2013. 7(6): p. 401-4.	Exclusion	Wrong population
Baldassarri, S.R., et al., Debating Medical Utility, Not Futility: Ethical Dilemmas in Treating Critically Ill People Who Use Injection Drugs. J Law Med Ethics, 2018. 46(2): p. 241-251.	Exclusion	Wrong population
Baldassarri, S.R., B.A. Toll, and F.T. Leone, A Comprehensive Approach to Tobacco Dependence Interventions. J Allergy Clin Immunol Pract, 2015. 3(4): p. 481-8.	Exclusion	Wrong population
Baldisseri, M.R., Impaired healthcare professional. Crit Care Med, 2007. 35(2 Suppl): p. S106-16.	Exclusion	Wrong study design
Baldisseri, M.R., Impaired healthcare professional. Critical Care Medicine, 2007. 35(2): p. S106-16.	Duplicate
Baldisseri, M.R., Impaired healthcare professional. Critical Care Medicine, 2007. 35(2 SUPPL.): p. S106-S116.	Duplicate
Baldwin, J.A., et al., Developing culturally sensitive HIV/AIDS and substance abuse prevention curricula for Native American youth. Journal of School Health, 1996. 66(9): p. 322-327.	Exclusion	Wrong population
Baldwin, J.N., A guided abstinence experience to illustrate addiction recovery principles. Am J Pharm Educ, 2008. 72(4): p. 78.	Exclusion	Wrong population
Baldwin, J.N., A guided abstinence experience to illustrate addiction recovery principles. American Journal of Pharmaceutical Education, 2008. 72(4): p. 78.	Duplicate
Baldwin, J.N., A guided abstinence experience to illustrate addiction recovery principles. American Journal of Pharmaceutical Education, 2008. 72(4): p. 78.	Duplicate
Baldwin, L. and V.J. Smith, Relapse in chemically dependent nurses: prevalence and contributing factors. Issues (08850046), 1994. 15(1): p. 1-9.	Exclusion	Wrong outcome
Baldwin, L.J., N. Ramos, and L.E. Baldwin, Performance-based management of troubled nurses. Nursing Management, 1988. 19(11): p. 64 I-64P.	Exclusion	Wrong outcome
Baldwin, L.M., et al., Defensive medicine and obstetrics. Journal of the American Medical Association, 1995. 274(20): p. 1606-1610.	Exclusion	Wrong population
Baldwin LM, Hart LG, Lloyd M, Fordyce M, Rosenblatt RA. Defensive medicine and obstetrics. Journal of the American Medical Association. 1995;274(20):1606-10.	Duplicate
Balestrieri PJ. Patient safety in obstetrics and gynecology: An agenda for the future [15]. Obstetrics and gynecology. 2007;109(2 PART 1):455-6.	Exclusion	Wrong population
Baliu-Pique, C. and J.M. Mascaro, Jr., Multifocal and refractory pyoderma gangrenosum: Possible role of cocaine abuse. Australas J Dermatol, 2017. 58(3): p. e83-e86.	Exclusion	Wrong population
Balkstra, C.R., M. Fields, and L. Roesler, Meeting Joint Commission on Accreditation of Healthcare Organizations requirements for tobacco cessation: the St. Joseph's/Candler Health System approach to success. Critical Care Nursing Clinics of North America, 2006. 18(1): p. 105-111.	Exclusion	Wrong population
Ball, A., et al., Computer generated discharge summaries and their use as a case mix sensitive audit engine. A tale of two cities. J R Coll Physicians Lond, 1999. 33(3): p. 260-3.	Exclusion	Wrong population
Ball, J.C., et al., Treatment effectiveness: medical staff and services provided to 2,394 patients at methadone programs in three states. NIDA Res Monogr, 1987. 76: p. 175-81.	Exclusion	Wrong population
Ballenger, J.C., Comorbidity of panic and depression: implications for clinical management. Int Clin Psychopharmacol, 1998. 13 Suppl 4: p. S13-7.	Exclusion	Wrong population
Ballenger, J.C., Recognizing the patient with social anxiety disorder. Int Clin Psychopharmacol, 2000. 15 Suppl 1: p. S1-5.	Exclusion	Wrong population
Bamatter, W., et al., Informal discussions in substance abuse treatment sessions with Spanish-speaking clients. J Subst Abuse Treat, 2010. 39(4): p. 353-63.	Exclusion	Wrong population
Bamatter, W., et al., Informal discussions in substance abuse treatment sessions with Spanish-speaking clients. Journal of Substance Abuse Treatment, 2010. 39(4): p. 353-363.	Duplicate
Bammer, G., et al., Fast-tracking implementation through trial design: the case of buprenorphine treatment in Victoria. Aust N Z J Public Health, 2009. 33(1): p. 34-9.	Exclusion	Wrong population
Bammer, G., et al., Fast-tracking implementation through trial design: the case of buprenorphine treatment in Victoria. Australian & New Zealand Journal of Public Health, 2009. 33(1): p. 34-39.	Duplicate
Banala, S.R., et al., Venous Thromboembolism in Cancer Patients. Emergency Medicine (00136654), 2014. 46(12): p. 538-551.	Exclusion	Wrong population
Bandini JI, Courtwright AM, Rubin E, Erler KS, Zwirner M, Cremens MC, et al. Psychosomatics. 2020;61(2):161-70.	Exclusion	Wrong population
Banerjea, R., et al., Risk of stroke, heart attack, and diabetes complications among veterans with spinal cord injury. Arch Phys Med Rehabil, 2008. 89(8): p. 1448-53.	Exclusion	Wrong population
Bangsberg, D.R., et al., Provider assessment of adherence to HIV antiretroviral therapy. J Acquir Immune Defic Syndr, 2001. 26(5): p. 435-42.	Exclusion	Wrong population
Barbara Basia Andraka-Christou, J.D., A qualitative study of substance abuse treatment practices and policies in indiana drug and veterans courts. Journal of Addiction Medicine, 2016. 10(3): p. E2.	Exclusion	Wrong population
Barbera L, Sutradhar R, Howell D, Corn E, O'Brien MA, Seow H, et al. Factors Associated With Opioid Use in Long-term Cancer Survivors. Journal of pain and symptom management. 2019;58(1):100-7.e2.	Exclusion	Wrong population
Barbera L, Sutradhar R, Howell D, Corn E, O'Brien MA, Seow H, et al. Factors Associated With Opioid Use in Long-term Cancer Survivors. Journal of Pain & Symptom Management. 2019;57(3):N.PAG-N.PAG.	Duplicate
Barer, D. and E. Berge, Thrombolytic Treatment for Ischaemic Stroke: Could the Crisis of Confidence Have Been Avoided by Better Analysis of Trial Data? Drugs Aging, 2017. 34(2): p. 79-88.	Exclusion	Wrong population
Barin, L., et al., Factors influencing patient satisfaction with the first diagnostic consultation in multiple sclerosis: a Swiss Multiple Sclerosis Registry (SMSR) study. Journal of Neurology, 2020. 267(1): p. 153-161.	Exclusion	Wrong population
Barkauskas, V.H., L.K. Low, and S. Pimlott, Health outcomes of incarcerated pregnant women and their infants in a community-based program. J Midwifery Womens Health, 2002. 47(5): p. 371-9.	Exclusion	Wrong population
Barkauskas, V.H., L.K. Low, and S. Pimlott, Health outcomes of incarcerated pregnant women and their infants in a community-based program. Journal of Midwifery & Women's Health, 2002. 47(5): p. 371-379.	Duplicate
Barkauskas, V.H., L.K. Low, and S. Pimlott, Health outcomes of incarcerated pregnant women and their infants in a community-based program. Journal of Midwifery and Women's Health, 2002. 47(5): p. 371-379.	Duplicate
Barnes, A.J., et al., Prevalence and correlates of at-risk drinking among older adults: the project SHARE study. J Gen Intern Med, 2010. 25(8): p. 840-6.	Exclusion	Wrong population
Barnes, A.J., et al., The Effect of a Patient-Provider Educational Intervention to Reduce At-Risk Drinking on Changes in Health and Health-Related Quality of Life Among Older Adults: The Project SHARE Study. J Subst Abuse Treat, 2016. 60: p. 14-20.	Exclusion	Wrong population
Barnes, A.J., et al., The Effect of a Patient-Provider Educational Intervention to Reduce At-Risk Drinking on Changes in Health and Health-Related Quality of Life Among Older Adults: The Project SHARE Study. Journal of Substance Abuse Treatment, 2016. 60: p. 14-20.	Exclusion	Wrong population
Barnes, H.N., Listening for stories: addiction, psychotherapy, and primary care. Substance Abuse, 1995. 16(1): p. 31-38.	Exclusion	Wrong population
Barnes E, Dutka DP, Khan M, Camici PG, Hall RJ. Effect of repeated episodes of reversible myocardial ischemia on myocardial blood flow and function in humans. American journal of physiology Heart and circulatory physiology. 2002;282(5):H1603-8.	Exclusion	Wrong population
Barnett, M.L., D. Lee, and R. Frank, Expanding supply of medication assisted treatment to underserved areas: Buprenorphine waivers for advanced practice providers. Journal of General Internal Medicine, 2019. 34(2 Supplement): p. S218.	Exclusion	Wrong population
Baron, E.C., et al., Impact of district mental health care plans on symptom severity and functioning of patients with priority mental health conditions: the Programme for Improving Mental Health Care (PRIME) cohort protocol. BMC Psychiatry, 2018. 18(1): p. 61.	Exclusion	Wrong population
Baron, E.C., et al., Impact of district mental health care plans on symptom severity and functioning of patients with priority mental health conditions: The Programme for Improving Mental Health Care (PRIME) cohort protocol. BMC Psychiatry, 2018. 18(1): p. 61.	Duplicate
Baron EC, Rathod SD, Hanlon C, Prince M, Fedaku A, Kigozi F, et al. Impact of district mental health care plans on symptom severity and functioning of patients with priority mental health conditions: The Programme for Improving Mental Health Care (PRIME) cohort protocol. BMC psychiatry. 2018;18 (1) (no pagination)(61).	Duplicate
Barron, J., et al., Successful interventions for smoking cessation in pregnancy. MCN: The American Journal of Maternal Child Nursing, 2007. 32(1): p. 42-49.	Exclusion	Wrong population
Barry, D.T., et al., Opioids, chronic pain, and addiction in primary care. Journal of Pain, 2010. 11(12): p. 1442-1450.	Exclusion	Wrong population
Barsky, A.J., et al., A randomized trial of treatments for high-utilizing somatizing patients. J Gen Intern Med, 2013. 28(11): p. 1396-404.	Exclusion	Wrong population
Barsun A, Sen S, Palmieri TL, Greenhalgh DG. A ten-year review of lower extremity burns in diabetics: small burns that lead to major problems. Journal of burn care & research : official publication of the American Burn Association. 2013;34(2):255-60.	Exclusion	Wrong population
Bart, G., Maintenance medication for opiate addiction: The foundation of recovery. Journal of Addictive Diseases, 2012. 31(3): p. 207-225.	Exclusion	Wrong population
Bartaire, E., et al., Morphologic assessment of mandibular reconstruction by free fibula flap and donor-site functional impairment in a series of 23 patients. Eur Ann Otorhinolaryngol Head Neck Dis, 2012. 129(5): p. 230-7.	Exclusion	Wrong population
Barth, K.S., et al., Development and Feasibility of an Academic Detailing Intervention to Improve Prescription Drug Monitoring Program Use Among Physicians. J Contin Educ Health Prof, 2017. 37(2): p. 98-105.	Exclusion	Wrong population
Barth, R.P., C. Gibbons, and S. Guo, Substance abuse treatment and the recurrence of maltreatment among caregivers with children living at home: a propensity score analysis. J Subst Abuse Treat, 2006. 30(2): p. 93-104.	Exclusion	Wrong population
Barton, C., B. Miller, and K. Yaffe, Improved evaluation and management of cognitive impairment: results of a comprehensive intervention in long-term care. J Am Med Dir Assoc, 2006. 7(2): p. 84-9.	Exclusion	Wrong population
Barton, E.D., et al., Efficacy of intranasal naloxone as a needleless alternative for treatment of opioid overdose in the prehospital setting. J Emerg Med, 2005. 29(3): p. 265-71.	Exclusion	Wrong population
Barton, G.R., et al., Increasing heart-health lifestyles in deprived communities: economic evaluation of lay health trainers. Journal of Evaluation in Clinical Practice, 2012. 18(4): p. 835-840.	Exclusion	Wrong population
Bartsch, T. and C. Butler, Transient amnesic syndromes. Nat Rev Neurol, 2013. 9(2): p. 86-97.	Exclusion	Wrong population
Bar-Zeev Y, Bonevski B, Lim LL, Twyman L, Skelton E, Gruppetta M, et al. Improving health providers smoking cessation care in pregnancy: A systematic review and meta-analysis. Addictive behaviors. 2019;93:29-38.	Exclusion	Wrong population
Basford, J.R., D.E. Rohe, and R.W. Depompolo, Rehabilitation unit staff attitudes toward substance abuse: changes and similarities between 1985 and 2001. Arch Phys Med Rehabil, 2003. 84(9): p. 1301-7.	Exclusion	Wrong population
Basford, J.R., D.E. Rohe, and R.W. DePompolo, Rehabilitation unit staff attitudes toward substance abuse: changes and similarities between 1985 and 2001. Archives of Physical Medicine & Rehabilitation, 2003. 84(9): p. 1301-1307.	Duplicate
Basnyat, B., Fatal grand mal seizure in a Dutch trekker. J Travel Med, 1998. 5(4): p. 221-2.	Exclusion	Wrong population
Bass, F., B. Naish, and I. Buwembo, Front-office staff can improve clinical tobacco intervention: Health coordinator pilot project. Canadian Family Physician, 2013. 59(11): p. e499-506.	Exclusion	Wrong population
Bass, M., N.L. Linsk, and C. Mitchell, Training substance abuse counselors about HIV medication adherence. Journal of HIV/AIDS & Social Services, 2007. 6(1-2): p. 139-159.	Exclusion	Wrong population
Bass, M., N.L. Linsk, and C. Mitchell, Training substance abuse counselors about HIV medication adherence. Journal of HIV/AIDS & Social Services, 2007. 6(1/2): p. 139-159.	Duplicate
Basu, A. and A. Basu, Economics of individualization in comparative effectiveness research and a basis for a patient-centered health care. Journal of Health Economics, 2011. 30(3): p. 549-559.	Exclusion	Wrong population
Batchelor, T.J.P. and O. Ljungqvist, A surgical perspective of ERAS guidelines in thoracic surgery. Curr Opin Anaesthesiol, 2019. 32(1): p. 17-22.	Exclusion	Wrong population
Batel, P., et al., Prompting alcoholics to be referred to an alcohol clinic: the effectiveness of a simple letter. Addiction, 1995. 90(6): p. 811-4.	Exclusion	Wrong population
Batel, P., et al., Prompting alcoholics to be referred to an alcohol clinic: the effectiveness of a simple letter. Addiction, 1995. 90(6): p. 811-814.	Duplicate
Batel P, Reynaud-Maurupt C, Lavignasse P, Constant MV, Kopp P, Jourdain JJ, et al. Risk factors of early drop-out during induction of high-dose buprenorphine substitution therapy: A study of 1085 opiate addicts. [French]. Presse Medicale. 2004;33(18 SUPPL.):5-9.	Exclusion	Foreign language
Batey, R.G., Alcohol and the liver. A review of pathogenetic mechanisms and newer treatment approaches. P N G Med J, 1983. 26(1): p. 42-7.	Exclusion	Wrong study design
Batki, S.L., Drug abuse, psychiatric disorders, and AIDS. Dual and triple diagnosis. West J Med, 1990. 152(5): p. 547-52.	Exclusion	Wrong population
Batra, A., Treatment of tobacco dependence. Dtsch Arztebl Int, 2011. 108(33): p. 555-64.	Exclusion	Wrong population
Battard, J., When a nurse has a narcotic key restriction. Nursing Spectrum -- Florida Edition, 2006. 16(24): p. 7-7.	Exclusion	Wrong outcome
Battard, J., When a nurse has a narcotic key restriction. Nursing Spectrum -- New York & New Jersey Edition, 2006. 18A(25): p. 26-26.	Duplicate
Batten, H.L., et al., Implementation issues in addictions day treatment. Hosp Health Serv Adm, 1989. 34(3): p. 427-39.	Exclusion	Wrong population
Battersby, M.W., et al., A randomised controlled trial of the Flinders Program™ of chronic condition management in Vietnam veterans with co-morbid alcohol misuse, and psychiatric and medical conditions. Australian & New Zealand Journal of Psychiatry, 2013. 47(5): p. 451-462.	Exclusion	Wrong population
Bauer, S.M., et al., Mortality in opioid-maintained patients after release from an addiction clinic. Eur Addict Res, 2008. 14(2): p. 82-91.	Exclusion	Wrong population
Bauld, L., et al., Delivering the English smoking treatment services. Addiction, 2005. 100: p. 19-27.	Exclusion	Wrong population
Baum, L., et al., Pharmacist-led interventions for the management of medication misuse and abuse: A systematic review. Journal of the American Pharmacists Association, 2017. 57(3): p. 297-298.	Exclusion	Wrong study design
Baumann, S., et al., Does impaired mental health interfere with the outcome of brief alcohol intervention at general hospitals? J Consult Clin Psychol, 2017. 85(6): p. 562-573.	Exclusion	Wrong population
Baumann, S., et al., Does impaired mental health interfere with the outcome of brief alcohol intervention at general hospitals? Journal of Consulting and Clinical Psychology, 2017. 85(6): p. 562-573.	Duplicate
Baumohl, J. and R. Room, Inebriety, doctors, and the state. Alcoholism treatment institutions before 1940. Recent developments in alcoholism : an official publication of the American Medical Society on Alcoholism, the Research Society on Alcoholism, and the National Council on Alcoholism, 1987. 5: p. 135-174.	Exclusion	Wrong population
Bautista-Rentero, D., et al., Predisposing, Enabling and Reinforcing Factors Associated with Smoking Relapse among Hospital Workers. Journal of Occupational Health, 2014. 56(1): p. 21-27.	Exclusion	Wrong disorder
Baynton, M.A., Return to work: strategies for engaging the employee in the return-to-work process when mental health is a factor. OOHNA Journal, 2010. 29(3): p. 16-20.	Exclusion	Wrong population
Beardslee, W.R., Outreach supported antidepressant treatment and cognitive behavioural therapy are effective for depression in low income minority women. Evidence Based Mental Health, 2004. 7(1): p. 21-21.	Exclusion	Wrong population
Bearnot B, Mitton JA, Hayden M, Park ER. Experiences of care among individuals with opioid use disorder-associated endocarditis and their healthcare providers: Results from a qualitative study. Journal of substance abuse treatment. 2019;102:16-22.	Exclusion	Wrong population
Bearnot B, Mitton JA, Hayden M, Park ER. Experiences of care among individuals with opioid use disorder-associated endocarditis and their healthcare providers: Results from a qualitative study. Journal of substance abuse treatment. 2019;102:16-22.	Duplicate
Beattie, J., M.W. Battersby, and R.G. Pols, The Acceptability and Outcomes of a Peer- and Health-Professional-Led Stanford Self-Management Program for Vietnam Veterans With Alcohol Misuse and Their Partners. Psychiatric Rehabilitation Journal, 2013. 36(4): p. 306-313.	Exclusion	Wrong population
Beauchemin, P. and R. Laforce, Jr., Neurocognitive changes in tertiary neurosyphilis: a retrospective chart review. Can J Neurol Sci, 2014. 41(4): p. 452-8.	Exclusion	Wrong population
Beaudoin V, Glouzmann P. Psychiatric's emergency at P. Pinel Hospital in Amiens. [French]. L'Encephale. 1998;24(1):18-25.	Exclusion	Foreign language
Beauman, S.S., Identification and management of neonatal abstinence syndrome. J Infus Nurs, 2005. 28(3): p. 159-67.	Exclusion	Wrong population
Beauman, S.S., Identification and management of neonatal abstinence syndrome. Journal of Infusion Nursing, 2005. 28(3): p. 159-167.	Duplicate
Beaumont, B. and B. Beaumont, Survey of injectable methadone prescribing in general practice in England and Wales. International Journal of Drug Policy, 2001. 12(1): p. 91-101.	Exclusion	Wrong population
Bebbington, P.E., The content and context of compliance. Int Clin Psychopharmacol, 1995. 9 Suppl 5: p. 41-50.	Exclusion	Wrong population
Bechara, A., et al., Recreational use of phosphodiesterase type 5 inhibitors by healthy young men. J Sex Med, 2010. 7(11): p. 3736-42.	Exclusion	Wrong population
Beck, A., et al., Nonsteroidal anti-inflammatory drugs (NSAIDs) in the perioperative phase in traumatology and orthopedics effects on bone healing. Oper Orthop Traumatol, 2005. 17(6): p. 569-78.	Exclusion	Wrong population
Becker, K. and S. Semrow, Standardizing the care of detox patients to achieve quality outcomes: professionals from many disciplines come together to focus on the patient and improve care. Journal of Psychosocial Nursing & Mental Health Services, 2006. 44(3): p. 33-51.	Exclusion	Wrong population
Becker, S.J., et al., Training opioid addiction treatment providers to adopt contingency management: A prospective pilot trial of a comprehensive implementation science approach. Subst Abus, 2016. 37(1): p. 134-40.	Exclusion	Wrong population
Becker, W.C., et al., Evaluation of an integrated, multidisciplinary program to address unsafe use of opioids prescribed for pain. Pain Medicine (United States), 2018. 19(7): p. 1419-1424.	Exclusion	Wrong population
Becker, W.C., et al., Characteristics and outcomes of patients discharged from the Opioid Renewal Clinic at the Philadelphia VA Medical Center. Am J Addict, 2009. 18(2): p. 135-9.	Exclusion	Wrong population
Becker, W.C., et al., Characteristics and outcomes of patients discharged from the Opioid Renewal Clinic at the Philadelphia VA Medical Center. American Journal on Addictions, 2009. 18(2): p. 135-139.	Duplicate
Beckstead, J.W., Modeling attitudinal antecedents of nurses' decisions to report impaired colleagues. Western Journal of Nursing Research, 2002. 24(5): p. 537-551.	Exclusion	Wrong outcome
Bedregal, L.E., M. O'Connell, and L. Davidson, The Recovery Knowledge Inventory: assessment of mental health staff knowledge and attitudes about recovery. Psychiatr Rehabil J, 2006. 30(2): p. 96-103.	Exclusion	Wrong population
Bedregal, L.E., M. O'Connell, and L. Davidson, The Recovery Knowledge Inventory: assessment of mental health staff knowledge and attitudes about recovery. Psychiatric Rehabilitation Journal, 2006. 30(2): p. 96-103.	Duplicate
Beechem, M., Elderly alcoholism: implications for human service education. Journal of Teaching in the Addictions, 2004. 3(2): p. 57-62.	Exclusion	Wrong population
Beer, C.D., et al., Dementia in residential care: education intervention trial (DIRECT); protocol for a randomised controlled trial. Trials, 2010. 11: p. 63.	Exclusion	Wrong population
Beerworth, E.E. and J.W. Tiller, Liability in prescribing choice: the example of the antidepressants. Aust N Z J Psychiatry, 1998. 32(4): p. 560-6.	Exclusion	Wrong population
Begh R, Coleman T, Yardley L, Barnes R, Naughton F, Gilbert H, et al. Examining the effectiveness of general practitioner and nurse promotion of electronic cigarettes versus standard care for smoking reduction and abstinence in hardcore smokers with smoking-related chronic disease: protocol for a randomised controlled trial. Trials. 2019;20(1):N.PAG-N.PAG.	Exclusion	Wrong population
Beich, A., et al., Screening and brief intervention targeting risky drinkers in Danish general practice - A pragmatic controlled trial. Alcohol and Alcoholism, 2007. 42(6): p. 593-603.	Exclusion	Wrong population
Beich, A., et al., Screening and brief intervention targeting risky drinkers in Danish general practice--a pragmatic controlled trial. Alcohol Alcohol, 2007. 42(6): p. 593-603.	Duplicate
Belcher, H.M.E., et al., Spectrum of early intervention services for children with intrauterine drug exposure. Infants & Young Children, 2005. 18(1): p. 2-15.	Exclusion	Wrong population
Belcher, H.M.E., et al., Spectrum of early intervention services for children with intrauterine drug exposure. Infants & Young Children: An Interdisciplinary Journal of Early Childhood Intervention, 2005. 18(1): p. 2-15.	Duplicate
Beletsky, L., S.E. Wakeman, and K. Fiscella, Practicing What We Preach - Ending Physician Health Program Bans on Opioid-Agonist Therapy. New England Journal of Medicine, 2019. 381(9): p. 796-798.	Exclusion	Wrong outcome
Beletsky, L., S.E. Wakeman, and K. Fiscella, Practicing what we preach - Ending physician health program bans on opioid-agonist therapy. New England Journal of Medicine, 2019. 381(9): p. 796-798.	Duplicate
Bell, S.P., et al., Effect of Pharmacist Counseling Intervention on Health Care Utilization Following Hospital Discharge: A Randomized Control Trial. J Gen Intern Med, 2016. 31(5): p. 470-7.	Exclusion	Wrong population
Bellack, A.S., et al., A randomized clinical trial of a new behavioral treatment for drug abuse in people with severe and persistent mental illness. Archives of General Psychiatry, 2006. 63(4): p. 426-432.	Exclusion	Wrong population
Bender, D.S., The therapeutic alliance in the treatment of personality disorders. J Psychiatr Pract, 2005. 11(2): p. 73-87.	Exclusion	Wrong population
Benishek, L.A., et al., Beliefs about the empirical support of drug abuse treatment interventions: a survey of outpatient treatment providers. Drug Alcohol Depend, 2010. 107(2-3): p. 202-8.	Exclusion	Wrong population
Benishek, L.A., et al., Beliefs about the empirical support of drug abuse treatment interventions: A survey of outpatient treatment providers. Drug & Alcohol Dependence, 2010. 107(2/3): p. 202-208.	Duplicate
Bennett, A., Angela and alcohol. Mental Health Occupational Therapy, 2006. 11(3): p. 77-78.	Exclusion	Wrong population
Bennett, R., NANN Provides Education About Neonatal Abstinence Syndrome and Zika Virus Infection and Prepares Neonatal Nurses to Be Advocates for Their Profession and Their Patients. Advances in Neonatal Care (Lippincott Williams & Wilkins), 2016. 16(4): p. 252-253.	Exclusion	Wrong population
Bennie, C., A comparison of home detoxification and minimal intervention strategies for problem drinkers. Alcohol Alcohol, 1998. 33(2): p. 157-63.	Exclusion	Wrong population
Bennie, C., A comparison of home detoxification and minimal intervention strategies for problem drinkers. Alcohol and Alcoholism, 1998. 33(2): p. 157-163.	Duplicate
Bennie C. A comparison of home detoxification and minimal intervention strategies for problem drinkers. Alcohol and Alcoholism. 1998;33(2):157-63.	Duplicate
Bercsi, S.J., P.W. Brickner, and D.C. Saha, Alcohol use and abuse in the frail, homebound elderly: a clinical analysis of 103 persons. Drug Alcohol Depend, 1993. 33(2): p. 139-49.	Exclusion	Wrong population
Berends, L., A. Larner, and D.I. Lubman, Delivering opioid maintenance treatment in rural and remote settings. Aust J Rural Health, 2015. 23(4): p. 201-6.	Exclusion	Wrong population
Berenzon Gorn S, Medina-Mora Icaza ME, Lara Cantu MA. Mental health services: Twenty five years of research. [Spanish]. Salud Mental. 2003;26(5):61-72.	Exclusion	Foreign language
Berg, C.J., S.E. Michelson, and S.A. Safren, Behavioral aspects of HIV care: adherence, depression, substance use, and HIV-transmission behaviors. Infectious Disease Clinics, 2007. 21(1): p. 181-x.	Exclusion	Wrong population
Berger, L., et al., Efficacy of acamprosate for alcohol dependence in a family medicine setting in the United States: a randomized, double-blind, placebo-controlled study. Alcohol Clin Exp Res, 2013. 37(4): p. 668-74.	Exclusion	Wrong population
Berger, L.M., et al., Caseworker-perceived caregiver substance abuse and child protective services outcomes. Child Maltreat, 2010. 15(3): p. 199-210.	Exclusion	Wrong population
Berglund, K.J., et al., Is There a Need for Congruent Treatment Goals Between Alcohol-Dependent Patients and Caregivers? Alcohol Clin Exp Res, 2016. 40(4): p. 874-9.	Exclusion	Wrong population
Bergly, T.H., R.W. Grawe, and R. Hagen, Domains and perceived benefits of treatment among patients with and without co-occurring disorders in inpatient substance use treatment. J Dual Diagn, 2014. 10(2): p. 91-7.	Exclusion	Wrong population
Bergmann, P.E., M.B. Smith, and N.G. Hoffmann, Adolescent treatment. Implications for assessment, practice guidelines, and outcome management. Pediatr Clin North Am, 1995. 42(2): p. 453-72.	Exclusion	Wrong population
Bergmann, P.E., M.B. Smith, and N.G. Hoffmann, Adolescent treatment: Implications for assessment, practice guidelines, and outcome management. Pediatric Clinics of North America, 1995. 42(2): p. 453-472.	Duplicate
Berkowitz, R., et al., Use of screening, brief intervention, and referral to treatment in skilled nursing facilities to determine patient alcohol risk. Annals of Long-Term Care, 2017. 25(3): p. 36-42.	Exclusion	Wrong population
Berliner, H., Underperforming doctors. Recovery services. Health Serv J, 1999. 109(5651): p. 28-9.	Exclusion	Wrong study design
Berliner, H., Underperforming doctors. Recovery services. The Health service journal, 1999. 109(5651): p. 28-29.	Duplicate
Berman, B.A., et al., Nurses enrolled in a stop smoking program: the role of occupational stress. Journal of Women's Health, 1992: p. 41-46.	Exclusion	Wrong disorder
Berndt, N., et al., Effectiveness of two intensive treatment methods for smoking cessation and relapse prevention in patients with coronary heart disease: study protocol and baseline description. BMC Cardiovascular Disorders, 2012. 12(1): p. 33-33.	Exclusion	Wrong population
Bernstein, E., J. Bernstein, and G.M. Gaddis, SBIRT: qualified trained assistants are necessary but not sufficient...Gaddis GM. Brief interventions for problematic behaviors in the emergency department: don't overlook '12-step' recovery programs that advocate total abstinence (and don't be afraid to delegate the intervention task to a qualified, trained assistant) [commentary]. Acad Emerg Med. 20…	Exclusion	Wrong publication type
Bernstein, E., J. Bernstein, and S. Levenson, Project ASSERT: an ED-based intervention to increase access to primary care, preventive services, and the substance abuse treatment system. Ann Emerg Med, 1997. 30(2): p. 181-9.	Exclusion	Wrong population
Bernstein, E., J. Bernstein, and S. Levenson, Project ASSERT: An ED-based intervention to increase access to primary care, preventive services, and the substance abuse treatment system. Annals of Emergency Medicine, 1997. 30(2): p. 182-189.	Duplicate
Bernstein, E., et al., Project ASSERT: an ED-based intervention to increase access to primary care, preventive services, and the substance abuse treatment system. Annals of Emergency Medicine, 1997. 30(2): p. 181-189.	Duplicate
Bernstein, E., et al., SBIRT in emergency care settings: are we ready to take it to scale?...10th annual Academic Emergency Medicine (AEM) consensus conference, 'Public Health in the Emergency Department: Surveillance, Screening, and Intervention,' May 13, 2009, New Orleans, Louisiana...screening, brief intervention, and referral to treatment. Academic Emergency Medicine, 2009. 16(11): p. 1072-10…	Exclusion	Wrong population
Bernstein, E., et al., A preliminary report of knowledge translation: lessons from taking screening and brief intervention techniques from the research setting into regional systems of care. Academic Emergency Medicine, 2009. 16(11): p. 1225-1233.	Exclusion	Wrong population
Bernstein, S.L. and B.M. Becker, Preventive care in the emergency department: diagnosis and management of smoking and smoking-related illness in the emergency department: a systematic review. Acad Emerg Med, 2002. 9(7): p. 720-9.	Exclusion	Wrong study design
Bernstein, S.L. and B.M. Becker, Preventive care in the emergency department: diagnosis and management of smoking and smoking-related illness in the emergency department: a systematic review. Academic Emergency Medicine, 2002. 9(7): p. 720-729.	Duplicate
Bernstein, S.L., et al., Nicotine dependence, motivation to quit, and diagnosis among adult emergency department patients who smoke: a national survey. Nicotine Tob Res, 2008. 10(8): p. 1277-82.	Exclusion	Wrong population
Bernstein, S.L., et al., A randomized trial of decision support for tobacco dependence treatment in an inpatient electronic medical record: clinical results. Implement Sci, 2019. 14(1): p. 8.	Exclusion	Wrong population
Berry, K., et al., Staff attachment styles: a pilot study investigating the influence of adult attachment styles on staff psychological mindedness and therapeutic relationships. J Clin Psychol, 2008. 64(3): p. 355-63.	Exclusion	Wrong population
Berry, M.D., Business of Health: Business of Healthcare. Issue brief (Health Policy Tracking Service), 2016. 2016: p. 1-76.	Exclusion	Wrong population
Berry, P.A., Sophistry and circumstance at the end of life. Communication & Medicine (Equinox Publishing Group), 2008. 5(1): p. 81-88.	Exclusion	Wrong population
Bertakis, K.D. and R. Azari, The influence of obesity, alcohol abuse, and smoking on utilization of health care services. Family Medicine, 2006. 38(6): p. 427-434.	Exclusion	Wrong population	REF CBS
Bertakis, K.D. and R. Azari, Determinants and outcomes of patient-centered care. Patient Educ Couns, 2011. 85(1): p. 46-52.	Exclusion	Wrong population
Bertakis, K.D. and R. Azari, Determinants and outcomes of patient-centered care. Patient Education & Counseling, 2011. 85(1): p. 46-52.	Duplicate
Bertakis, K.D. and R. Azari, Determinants and outcomes of patient-centered care. Patient Education and Counseling, 2011. 85(1): p. 46-52.	Duplicate
Bertakis, K.D. and R. Azari, Patient-centered care is associated with decreased health care utilization. J Am Board Fam Med, 2011. 24(3): p. 229-39.	Exclusion	Wrong population
Bertakis, K.D. and R. Azari, Patient-Centered Care is Associated with Decreased Health Care Utilization. Journal of the American Board of Family Medicine, 2011. 24(3): p. 229-239.	Duplicate
Bertakis, K.D. and E.J. Callahan, A comparison of initial and established patient encounters using the Davis Observation Code. Fam Med, 1992. 24(4): p. 307-11.	Exclusion	Wrong population
Beser, N.G., et al., Profiles of the patient who had compulsory hospitalization in a district psychiatric hospital. Archives of Psychiatric Nursing, 2017. 31(4): p. 414-419.	Exclusion	Wrong population
Beser, N.G., et al., Profiles of the Patient Who Had Compulsory Hospitalization in a District Psychiatric Hospital. Arch Psychiatr Nurs, 2017. 31(4): p. 414-419.	Duplicate
Beser, N.G., et al., Profiles of the Patient Who Had Compulsory Hospitalization in a District Psychiatric Hospital. Archives of psychiatric nursing, 2017. 31(4): p. 414-419.	Duplicate
Bestetti, R.B., J.F. Figueiredo, and J.C. Da Costa, Salmonella tricuspid endocarditis in an intravenous drug abuser with human immunodeficiency virus infection. Int J Cardiol, 1991. 30(3): p. 361-2.	Exclusion	Wrong population
Bethlehem C, Jongsma M, Korporaal-Heijman J, Yska JP. Cardiac arrest following chloroquine overdose treated with bicarbonate and lipid emulsion. The Netherlands journal of medicine. 2019;77(5):186-8.	Exclusion	Wrong population
Bettinardi-Angres, K., J. Pickett, and D. Patrick, Substance Use Disorders and Accessing Alternative-to-Discipline Programs. Journal of Nursing Regulation, 2012. 3(2): p. 16-23.	Exclusion	Wrong study design
Betz, M. and G. Li, Injury prevention and control. Emergency Medicine Clinics of North America, 2007. 25(3): p. 901-xi.	Exclusion	Wrong population
Betz, M. and G. Li, Injury Prevention and Control. Emergency Medicine Clinics of North America, 2007. 25(3): p. 901-914.	Duplicate
Betz M, Li G. Injury prevention and control. Emergency medicine clinics of North America. 2007;25(3):901-14, xi.	Duplicate
Bewick, B.M., et al., Changes in undergraduate student alcohol consumption as they progress through university. BMC Public Health, 2008. 8(1): p. 163-163.	Exclusion	Wrong population
Bhat, M., et al., Prevalence and predictors of sleep disturbance among liver diseases in long-term transplant survivors. Can J Gastroenterol Hepatol, 2015. 29(8): p. 440-4.	Exclusion	Wrong population
Bhattacharyya, A., et al., Steroid withdrawal syndrome after successful treatment of Cushing's syndrome: a reminder. Eur J Endocrinol, 2005. 153(2): p. 207-10.	Exclusion	Wrong population
Bialous, S.A. and L. Sarna, Lung Cancer and Tobacco: What Is New? Nurs Clin North Am, 2017. 52(1): p. 53-63.	Exclusion	Wrong population
Bianchi, E.F., M.R. Bhattacharyya, and R. Meakin, Exploring senior doctors' beliefs and attitudes regarding mental illness within the medical profession: a qualitative study. BMJ Open, 2016. 6(9): p. e012598.	Exclusion	Wrong study design
Bickerstaffe, G. and D. Williams, Advising on lifestyle can improve nurses' health. Nursing Times, 2014. 110(51): p. 17-19.	Exclusion	Wrong disorder
Bidwal, M.K., et al., Stress, Drugs, and Alcohol Use Among Health Care Professional Students: A Focus on Prescription Stimulants. J Pharm Pract, 2015. 28(6): p. 535-42.	Exclusion	Wrong population
Biederman, J., et al., Diagnosis and treatment of adults with attention-deficit/hyperactivity disorder. Primary Psychiatry, 2007. 14(4): p. 1-16.	Exclusion	Wrong population
Bijur, P.E., et al., Parental alcohol use, problem drinking, and children's injuries. Jama, 1992. 267(23): p. 3166-71.	Exclusion	Wrong population
Bijur PE, Kurzon M, Overpeck MD, Scheidt PC. Parental alcohol use, problem drinking, and children's injuries. JAMA: Journal of the American Medical Association. 1992;267(23):3166-71.	Duplicate
Bilal, A.M. and M.A. Khattar, Evaluation of outpatient prescribing for substance misusers in Kuwait: the need for a rational approach. Drug Alcohol Depend, 1992. 30(3): p. 235-9.	Exclusion	Wrong population
Biley, F.C., The arts, literature and the attraction paradigm: Changing attitudes towards substance misuse service users. Journal of Substance Use, 2006. 11(1): p. 11-21.	Exclusion	Wrong population
Billings, F.T.t. and A.D. Shaw, Clinical trial endpoints in acute kidney injury. Nephron Clin Pract, 2014. 127(1-4): p. 89-93.	Exclusion	Wrong population
Billsten, J., et al., Organizational Readiness for Change (ORC) test used in the implementation of assessment instruments and treatment methods in a Swedish National study. Journal of Substance Abuse Treatment, 2018. 84: p. 9-16.	Exclusion	Wrong population
Bi-Mohammed, Z., et al., Prescription opioid abuse in prison settings: A systematic review of prevalence, practice and treatment responses. Drug Alcohol Depend, 2017. 171: p. 122-131.	Exclusion	Wrong study design
Bi-Mohammed, Z., et al., Prescription opioid abuse in prison settings: A systematic review of prevalence, practice and treatment responses. Drug & Alcohol Dependence, 2017: p. 122-131.	Duplicate
Bindman, A.B., Using the national provider identifier for health care workforce evaluation. Medicare and Medicaid Research Review, 2013. 3(3): p. E1-E10.	Exclusion	Wrong population
Birkel, R.C., et al., Findings from the Horizontes Acquired Immune Deficiency Syndrome Education project: the impact of indigenous outreach workers as change agents for injection drug users. Health Educ Q, 1993. 20(4): p. 523-38.	Exclusion	Wrong population
Biro A, Elek P. The effect of primary care availability on antibiotic consumption in Hungary: a population based panel study using unfilled general practices. BMJ open. 2019;9(9):e028233.	Exclusion	Wrong population
Biron, C.R., Is alcohol that dangerous in dentistry? Rdh, 1999. 19(12): p. 16-8, 61.	Exclusion	Wrong population
Bisaga, A., Integrating MAT into systems based practice and innovative collaborative care models, emphasizing data from vermont hub and Spoke System. American Journal on Addictions, 2017. 26(3): p. 235.	Exclusion	Wrong population
Bischof, G., et al., Efficacy of the Community Reinforcement and Family Training for concerned significant others of treatment-refusing individuals with alcohol dependence: A randomized controlled trial. Drug & Alcohol Dependence, 2016. 163: p. 179-185.	Exclusion	Wrong population
Bischof, G., et al., Efficacy of the Community Reinforcement and Family Training for concerned significant others of treatment-refusing individuals with alcohol dependence: A randomized controlled trial. Drug Alcohol Depend, 2016. 163: p. 179-85.	Duplicate
Bismark, M.M., et al., Reporting of health practitioners by their treating practitioner under Australia's national mandatory reporting law. Medical Journal of Australia, 2016. 204(1): p. 24-24.	Exclusion	Wrong disorder
Bismark MM, Spittal MJ, Morris JM, Studdert DM. Medical Journal of Australia. 2016;204(1):24.e1-.e6.	Duplicate
Bismark, M.M., et al., Mandatory reports of concerns about the health, performance and conduct of health practitioners. Medical Journal of Australia, 2014. 201(7): p. 399-403.	Exclusion	Wrong outcome
Bizjak, E.D., et al., Procainamide-induced psychosis: a case report and review of the literature. Ann Pharmacother, 1999. 33(9): p. 948-51.	Exclusion	Wrong study design
Bjerre, B., Primary and secondary prevention of drink driving by the use of alcolock device and program: Swedish experiences. Accid Anal Prev, 2005. 37(6): p. 1145-52.	Exclusion	Wrong population
Bjerre, B. and U. Thorsson, Is an alcohol ignition interlock programme a useful tool for changing the alcohol and driving habits of drink-drivers? Accid Anal Prev, 2008. 40(1): p. 267-73.	Exclusion	Wrong population
Bjerrum, L., et al., Do general practitioner and patient agree about the risk factors for ischaemic heart disease? Scandinavian Journal of Primary Health Care, 2002. 20(1): p. 16-21.	Exclusion	Wrong population
Black, M.M., et al., Parenting and early development among children of drug-abusing women: effects of home intervention. Pediatrics, 1994. 94(4 Pt 1): p. 440-8.	Exclusion	Wrong population
Black, M.M., et al., Parenting and early development among children of drug-abusing women: effects of home intervention. Pediatrics, 1994. 94(4): p. 440-448.	Duplicate
Blair Carlson, H., S.L. Dilts, and S. Radcliff, Physicians with substance abuse problems and their recovery environment: A survey. Journal of Substance Abuse Treatment, 1994. 11(2): p. 113-119.	Exclusion	Wrong outcome
Blair, S.N., et al., Activity Counseling Trial (ACT): rationale, design, and methods. Medicine & Science in Sports & Exercise, 1998. 30(7): p. 1097-1106.	Exclusion	Wrong population
Blanco, C., et al., Cannabis Use and Risk of Psychiatric Disorders: Prospective Evidence From a US National Longitudinal Study. JAMA Psychiatry, 2016. 73(4): p. 388-395.	Exclusion	Wrong population
Blank, J.J., et al., Impact of auricular neurostimulation in patients undergoing colorectal surgery with an enhanced recovery protocol: A randomized, controlled trial. Diseases of the Colon and Rectum, 2019. 62(6): p. e185-e186.	Exclusion	Wrong population
Blank, M.B. and M.M. Eisenberg, Tailored treatment for HIV+ persons with mental illness: the intervention cascade. J Acquir Immune Defic Syndr, 2013. 63 Suppl 1: p. S44-8.	Exclusion	Wrong population
Blankley, G., et al., Borderline Personality Disorder in the perinatal period: early infant and maternal outcomes. Australas Psychiatry, 2015. 23(6): p. 688-92.	Exclusion	Wrong population
Blankley, G., et al., Borderline Personality Disorder in the perinatal period: early infant and maternal outcomes. Australasian Psychiatry, 2015. 23(6): p. 688-692.	Duplicate
Blinder M. Suicide, psychiatric malpractice, and the bell curve. Journal of the American Academy of Psychiatry and the Law. 2004;32(3):319-23.	Exclusion	Wrong population
Blix, O. and U. Eek, Long-term treatment for patients with severe mental illness and substance abuse. Heroin Addiction and Related Clinical Problems, 2005. 7(2): p. 11-18.	Exclusion	Wrong population
Block, D.E., K.H. Hutton, and K.M. Johnson, Differences in tobacco assessment and intervention practices: a regional snapshot. Preventive Medicine, 2000. 30(4): p. 282-287.	Exclusion	Wrong population
Blondell, R.D., Taking a proactive approach to physician impairment. Postgrad Med, 2005. 118(1): p. 16-8.	Inclusion		commentary	Exclusion	Wrong publication type
Blondell, R.D., R.L. Frierson, and S.B. Lippmann, Alcoholism. Taking a preventive, public health approach. Postgrad Med, 1996. 100(1): p. 69-72, 78-80.	Exclusion	Wrong population
Blondell, R.D., R.L. Frierson, and S.B. Lippmann, Alcoholism. Taking a preventive, public health approach. Postgraduate medicine, 1996. 100(1): p. 69-7280.	Duplicate
Blondell, R.D., et al., Alcoholism. Taking a preventive, public health approach. Postgraduate Medicine, 1996. 100(1): p. 69-278.	Duplicate
Blondell, R.D., et al., Can recovering alcoholics help hospitalized patients with alcohol problems? J Fam Pract, 2001. 50(5): p. 447.	Exclusion	Wrong population
Blondell, R.D., et al., Can recovering alcoholics help hospitalized patients with alcohol problems? The Journal of family practice, 2001. 50(5): p. 447.	Duplicate
Bloodworth, D., Opioids in the treatment of chronic pain: legal framework and therapeutic indications and limitations. Phys Med Rehabil Clin N Am, 2006. 17(2): p. 355-79.	Exclusion	Wrong population
Bloodworth, D., Opioids in the treatment of chronic pain: legal framework and therapeutic indications and limitations. Physical Medicine & Rehabilitation Clinics of North America, 2006. 17(2): p. 355-379.	Duplicate
Bloom-Foster, J. and L. Mehl-Madrona, An Ultra-Brief Mindfulness-Based Intervention for Patients in Treatment for Opioid Addiction with Buprenorphine: A Primary Care Feasibility Pilot Study. Journal of alternative and complementary medicine (New York, N.Y.), 2019.	Exclusion	Wrong population
Bloom-Foster J, Mehl-Madrona L. An Ultra-Brief Mindfulness-Based Intervention for Patients in Treatment for Opioid Addiction with Buprenorphine: A Primary Care Feasibility Pilot Study. Journal of alternative and complementary medicine (New York, NY). 2020;26(1):34-43.	Duplicate
Blum, K., et al., Can the chronic administration of the combination of buprenorphine and naloxone block dopaminergic activity causing anti-reward and relapse potential? Mol Neurobiol, 2011. 44(3): p. 250-68.	Exclusion	Wrong population
Blumenthal, E.Z. and C.N. Serpetopoulos, Laser photocoagulation spot-size errors stemming from the refractive state of the surgeon's eye. Ophthalmology, 2000. 107(2): p. 329-33.	Exclusion	Wrong population
Bobo, J.K. and C.M. Davis, Recovering staff and smoking in chemical dependency programs in rural Nebraska. Journal of Substance Abuse Treatment, 1993. 10(2): p. 221-227.	Exclusion	Wrong disorder
Boccoli, E., et al., Changes of smoking habits and beliefs during nurse training: a longitudinal study. Eur J Epidemiol, 1997. 13(8): p. 899-902.	Exclusion	Wrong disorder
Bochud Tornay, C., et al., Ultra-rapid opiate detoxification using deep sedation and prior oral buprenorphine preparation: long-term results. Drug Alcohol Depend, 2003. 69(3): p. 283-8.	Exclusion	Wrong population
Bock, B.C., et al., Tobacco cessation among low-income smokers: motivational enhancement and nicotine patch treatment. Nicotine Tob Res, 2014. 16(4): p. 413-22.	Exclusion	Wrong population
Bock, B.C., et al., Tobacco cessation among low-income smokers: motivational enhancement and nicotine patch treatment. Nicotine & Tobacco Research, 2014. 16(4): p. 413-422.	Duplicate
Bockting, C.L.H., et al., Effectiveness of preventive cognitive therapy while tapering antidepressants versus maintenance antidepressant treatment versus their combination in prevention of depressive relapse or recurrence (DRD study): A three-group, multicentre, randomised controlled trial. The Lancet Psychiatry, 2018. 5(5): p. 401-410.	Exclusion	Wrong population
Bockting, C.L.H., et al., Effectiveness of preventive cognitive therapy while tapering antidepressants versus maintenance antidepressant treatment versus their combination in prevention of depressive relapse or recurrence (DRD study): a three-group, multicentre, randomised controlled trial. Lancet Psychiatry, 2018. 5(5): p. 401-410.	Duplicate
Bockting, C.L.H., et al., Effectiveness of preventive cognitive therapy while tapering antidepressants versus maintenance antidepressant treatment versus their combination in prevention of depressive relapse or recurrence (DRD study): a three-group, multicentre, randomised controlled trial. The Lancet Psychiatry, 2018. 5(5): p. 401-410.	Duplicate
Boe, M.G., R. Salvesen, and A. Mygland, Chronic daily headache with medication overuse: a randomized follow-up by neurologist or PCP. Cephalalgia, 2009. 29(8): p. 855-63.	Exclusion	Wrong population
Bøe, M.G., R. Salvesen, and A. Mygland, Chronic daily headache with medication overuse: a randomized follow-up by neurologist or PCP. Cephalalgia, 2009. 29(8): p. 855-863.	Duplicate
Boerngen-Lacerda, R., et al., Early risky drug use detection in primary healthcare: how does it work in the real world? Subst Use Misuse, 2013. 48(1-2): p. 147-56.	Exclusion	Wrong population
Bogan C, Jennings L, Haynes L, Barth K, Moreland A, Oros M, et al. Implementation of emergency department-initiated buprenorphine for opioid use disorder in a rural southern state. Journal of substance abuse treatment. 2020;112(Supplement):73-8.	Exclusion	Wrong population
Bogen, D.L., et al., Wide Variation Found in Care of Opioid-Exposed Newborns. Acad Pediatr, 2017. 17(4): p. 374-380.	Exclusion	Wrong population
Bohigian, G.M., R. Bondurant, and J. Croughan, The impaired and disruptive physician: The Missouri Physicians' Health Program - An update (1995-2002). Journal of Addictive Diseases, 2005. 24(1): p. 13-23.	Inclusion		no intervention program	Exclusion	Wrong intervention
Bohigian, G.M., R. Bondurant, and J. Croughan, The impaired and disruptive physician: the Missouri Physicians' Health Program -- an update (1995-2002). Journal of Addictive Diseases, 2005. 24(1): p. 13-23.	Duplicate
Bohigian, G.M., R. Bondurant, and J. Croughan, The Impaired and Disruptive Physician: The Missouri Physicians' Health Program-An Update (1995-2002). Journal of Addictive Diseases, 2005. 24(1): p. 13-23.	Duplicate
Bohigian, G.M., R. Bondurant, and J. Croughan, The impaired and disruptive physician: the Missouri Physicians' Health Program--an update (1995-2002). J Addict Dis, 2005. 24(1): p. 13-23.	Duplicate
Bohigian, G.M., J.L. Croughan, and R. Bondurant, Substance abuse and dependence in physicians: the Missouri Physicians Health Program--an update (1995-2001). Mo Med, 2002. 99(4): p. 161-5.	Inclusion		abstinence outcome not longitudinal	Exclusion	Wrong outcome
Bohigian, G.M., J.L. Croughan, and R. Bondurant, Substance abuse and dependence in physicians: the Missouri Physicians Health Program--an update (1995-2001). Missouri medicine, 2002. 99(4): p. 161-165.	Duplicate
Bohigian, G.M., J.L. Croughan, and K. SOther, The impaired physician, Part II: Missouri State Physicians Health Program. Mo Med, 1994. 91(6): p. 275-7.	Inclusion		abstinence outcome not longitudinal	Exclusion	Wrong outcome
Bohigian, G.M., J.L. Croughan, and K. SOther, The impaired physician, Part II: Missouri State Physicians Health Program. Missouri medicine, 1994. 91(6): p. 275-277.	Duplicate
Bohigian, G.M., et al., Substance abuse and dependence in physicians: the Missouri Physicians' Health Program. South Med J, 1996. 89(11): p. 1078-80.	Inclusion		abstinence outcome not longitudinal	Exclusion	Wrong outcome
Bohigian, G.M., et al., Substance abuse and dependence in physicians: The Missouri Physicians' Health Program. Southern Medical Journal, 1996. 89(11): p. 1078-1080.	Duplicate
Bohlin KS, Löfgren M, Lindkvist H, Milsom I. Smoking cessation prior to gynecological surgery-A registry-based randomized trial. Acta obstetricia et gynecologica Scandinavica. 2020;99(9):1230-7.	Exclusion	Wrong population
Bohlscheid U. Prophylactic psychotherapy of addiction. [German]. Psychotherapie und Medizinische Psychologie. 1977;27(2):67-70.	Exclusion	Foreign language
Bohn, M.J., Alcoholism. Psychiatric Clinics of North America, 1993. 16(4): p. 679-692.	Exclusion	Wrong population
Bohn MJ. Alcoholism. Psychiatric Clinics of North America. 1993;16(4):679-92.	Duplicate
Bohn, M.J. and R.M. Swift, Prevalence and impact of alcohol dependence. Journal of Clinical Psychiatry, 2006. 67(SUPPL. 14): p. 6-13.	Exclusion	Wrong population
Bohnert, A.S., M. Tracy, and S. Galea, Circumstances and witness characteristics associated with overdose fatality. Ann Emerg Med, 2009. 54(4): p. 618-24.	Exclusion	Wrong population
Bohnert, A.S., et al., Circumstances and witness characteristics associated with overdose fatality. Annals of Emergency Medicine, 2009. 54(4): p. 618-624.	Exclusion	Wrong population
Bold, K.W., E.E. Epstein, and B.S. McCrady, Baseline health status and quality of life after alcohol treatment for women with alcohol dependence. Addictive Behaviors, 2017. 64: p. 35-41.	Exclusion	Wrong population
Bolman, C., H. de Vries, and G. van Breukelen, Evaluation of a nurse-managed minimal-contact smoking cessation intervention for cardiac inpatients. Health Education Research, 2002. 17(1): p. 99-116.	Exclusion	Wrong population
Bolman C, de Vries H, van Breukelen G. A Minimal-Contact Intervention for Cardiac Inpatients: Long-Term Effects on Smoking Cessation. Preventive medicine. 2002;35(2):181-92.	Exclusion	Wrong population
Bombardier, C.H., et al., The efficacy of telephone counseling for health promotion in people with multiple sclerosis: a randomized controlled trial. Archives of Physical Medicine & Rehabilitation, 2008. 89(10): p. 1849-1856.	Exclusion	Wrong population
Bomyea J, Lang AJ. Emerging interventions for PTSD: future directions for clinical care and research. Neuropharmacology. 2012;62(2):607-16.	Exclusion	Wrong population
Bonder, B.R., et al., Community-based substance abuse training: helping children living in families with substance-abusing adults. Subst Abus, 2005. 26(3-4): p. 27-30.	Exclusion	Wrong population
Bone, C., et al., Our Ethical Obligation to Treat Opioid Use Disorder in Prisons: A Patient and Physician's Perspective. J Law Med Ethics, 2018. 46(2): p. 268-271.	Exclusion	Wrong population
Bone C, Eysenbach L, Bell K, Barry DT. Our Ethical Obligation to Treat Opioid Use Disorder in Prisons: A Patient and Physician's Perspective. The Journal of law, medicine & ethics : a journal of the American Society of Law, Medicine & Ethics. 2018;46(2):268-71.	Duplicate
Bonevski, B., et al., RCT of a client-centred, caseworker-delivered smoking cessation intervention for a socially disadvantaged population. BMC Public Health, 2011. 11(1): p. 70.	Exclusion	Wrong population
Bonevski, B., et al., RCT of a client-centred, caseworker-delivered smoking cessation intervention for a socially disadvantaged population. BMC Public Health, 2011. 11(1): p. 70-70.	Duplicate
Bonnet, U., J. Harkener, and N. Scherbaum, A case report of propofol dependence in a physician. J Psychoactive Drugs, 2008. 40(2): p. 215-7.	Exclusion	Wrong study design
Bonnet, U., J. Harkener, and N. Scherbaum, A case report of propofol dependence in a physician. Journal of Psychoactive Drugs, 2008. 40(2): p. 215-217.	Duplicate
Boonen, S., et al., Balloon kyphoplasty and vertebroplasty in the management of vertebral compression fractures. Osteoporos Int, 2011. 22(12): p. 2915-34.	Exclusion	Wrong population
Boren LL, Locke AM, Friedman AS, Blackmore CC, Woolf R. Team-Based Medicine: Incorporating a Clinical Pharmacist into Pain and Opioid Practice Management. PM & R : the journal of injury, function, and rehabilitation. 2019;11(11):1170-7.	Exclusion	Wrong population
Boren LL, Locke AM, Friedman AS, Blackmore CC, Woolf R. Team-Based Medicine: Incorporating a Clinical Pharmacist into Pain and Opioid Practice Management. PM & R: Journal of Injury, Function & Rehabilitation. 2019;11(11):1170-7.	Duplicate
Borenstein D, Borenstein D. Epidemiology, etiology, diagnostic evaluation, and treatment of low back pain. Current Opinion in Rheumatology. 1992;4(2):226-32.	Exclusion	Wrong population
Borkman, T., L.A. Kaskutas, and P. Owen, Contrasting and converging philosophies of three models of alcohol/other drugs treatment: Minnesota Model, Social Model, and addiction Therapeutic Communities. Alcoholism Treatment Quarterly, 2007. 25(3): p. 21-38.	Exclusion	Wrong population
Borrelli, B., et al., Risk perception and smoking behavior in medically ill smokers: a prospective study. Addiction, 2010. 105(6): p. 1100-1108.	Exclusion	Wrong population
Bortole, M., et al., The H2 robotic exoskeleton for gait rehabilitation after stroke: early findings from a clinical study. J Neuroeng Rehabil, 2015. 12: p. 54.	Exclusion	Wrong population
Boryc, K., et al., A needs assessment of clients with HIV in a home-based care program in Guyana. Public Health Nurs, 2010. 27(6): p. 482-91.	Exclusion	Wrong population
Boryc, K., et al., A Needs Assessment of Clients With HIV in a Home-Based Care Program in Guyana. Public Health Nursing, 2010. 27(6): p. 482-491.	Duplicate
Boscarino, J.A., R.E. Adams, and C.R. Figley, Mental health service use after the world trade center disaster: Utilization trends and comparative effectiveness. Journal of Nervous and Mental Disease, 2011. 199(2): p. 91-99.	Exclusion	Wrong population
Bosch, M., et al., Evaluation of a targeted, theory-informed implementation intervention designed to increase uptake of emergency management recommendations regarding adult patients with mild traumatic brain injury: results of the NET cluster randomised trial. Implement Sci, 2019. 14(1): p. 4.	Exclusion	Wrong population
Bostic, A. and M. Kral, Re-Entry: A Guide for Nurses Dealing with Substance Use Disorder. AANA Journal, 2014. 82(2): p. 93-93.	Exclusion	Wrong publication type	book review
Botch, S.R. and R.D. Johnson, Civilian aviation fatalities involving pilot ethanol and a previous record of substance abuse. Aviat Space Environ Med, 2009. 80(10): p. 841-4.	Exclusion	Wrong population
Bottorff, J.L., Review: advice from doctors, counselling by nurses, behavioural interventions, nicotine replacement therapy, and several pharmacological treatments increase smoking cessation rates...commentary on Lancaster T, Stead L, Siagy C et al for the Cochrane Tobacco Addiction Review Group. Effectiveness of interventions to help people stop smoking: findings from the Cochrane Library. BMJ 2…	Exclusion	Wrong publication type
Bottorff, J.L., et al., Synchronizing clinician engagement and client motivation in telephone counseling. Qualitative Health Research, 2004. 14(4): p. 462-477.	Exclusion	Wrong population
Bottorff, J.L., C.L. Seaton, and S. Lamont, Patients' awareness of the surgical risks of smoking: Implications for supporting smoking cessation. Canadian Family Physician, 2015. 61(12): p. e562-e569.	Exclusion	Wrong population
Boudreaux, E.D., et al., The Dynamic Assessment and Referral System for Substance Abuse (DARSSA): development, functionality, and end-user satisfaction. Drug Alcohol Depend, 2009. 99(1-3): p. 37-46.	Exclusion	Wrong population
Boudreaux, E.D., et al., The Dynamic Assessment and Referral System for Substance Abuse (DARSSA): Development, functionality, and end-user satisfaction. Drug and Alcohol Dependence, 2009. 99(1-3): p. 37-46.	Duplicate
Boudreaux, E.D., et al., The Dynamic Assessment and Referral System for Substance Abuse (DARSSA): development, functionality, and end-user satisfaction. Drug & Alcohol Dependence, 2009. 99(1-3): p. 37-46.	Duplicate
Bouis, S., et al., An integrated, multidimensional treatment model for individuals living with HIV, mental illness, and substance abuse. Health & Social Work, 2007. 32(4): p. 268-278.	Exclusion	Wrong population
Boumans, C.E., et al., Reduction in the use of seclusion by the methodical work approach. International Journal of Mental Health Nursing, 2014. 23(2): p. 161-170.	Exclusion	Wrong population
Bourgeois, J., et al., Feasibility of discontinuing chronic benzodiazepine use in nursing home residents: a pilot study. European Journal of Clinical Pharmacology, 2014. 70(10): p. 1251-1260.	Exclusion	Wrong population
Bourgeois, J., et al., Feasibility of discontinuing chronic benzodiazepine use in nursing home residents: a pilot study. Eur J Clin Pharmacol, 2014. 70(10): p. 1251-60.	Duplicate
Bousquet, J., et al., Severity and impairment of allergic rhinitis in patients consulting in primary care. J Allergy Clin Immunol, 2006. 117(1): p. 158-62.	Exclusion	Wrong population
Bowden, C.L., Cognitive therapy is more cost effective than standard care alone for bipolar disorder. Evidence Based Mental Health, 2006. 9(1): p. 14-14.	Exclusion	Wrong population
Bowden, J.A., C.L. Miller, and J.E. Hiller, Smoking and mental illness: a population study in South Australia. Aust N Z J Psychiatry, 2011. 45(4): p. 325-31.	Exclusion	Wrong population
Bowden, J.A., C.L. Miller, and J.E. Hiller, Smoking and mental illness: a population study in South Australia. Australian & New Zealand Journal of Psychiatry, 2011. 45(4): p. 325-331.	Duplicate
Bowen, A. and N. Muhajarine, Prevalence of antenatal depression in women enrolled in an outreach program in Canada. JOGNN: Journal of Obstetric, Gynecologic & Neonatal Nursing, 2006. 35(4): p. 491-498.	Exclusion	Wrong population
Bowen, M.K., et al., An examination of stress, coping, and adaptation in nurses in a recovery and monitoring program. J Addict Nurs, 2012. 23(3): p. 159-66.	Inclusion		no full-text	Exclusion	No full-text available
Bowen, M.K., et al., An Examination of Stress, Coping, and Adaptation in Nurses in a Recovery and Monitoring Program. Journal of Addictions Nursing (Lippincott Williams & Wilkins), 2012. 23(3): p. 159-166.	Duplicate
Bowen, M.K., et al., An examination of stress, coping, and adaptation in nurses in a recovery and monitoring program. Journal of addictions nursing, 2012. 23(3): p. 159-166.	Duplicate
Bowen, S., A compassionate approach to the treatment of addictive behaviors: The contributions of Alan Marlatt to the field of mindfulness-based interventions. Addiction Research & Theory, 2012. 20(3): p. 243-249.	Exclusion	Wrong population
Boyd, C.J., et al., Prescription drug abuse and diversion among adolescents in a southeast Michigan school district. Arch Pediatr Adolesc Med, 2007. 161(3): p. 276-81.	Exclusion	Wrong population
Bozimowski, G., et al., The Prevalence and Patterns of Substance Abuse Among Nurse Anesthesia Students. AANA Journal, 2014. 82(4): p. 277-283.	Exclusion	Wrong population
Bradley, K.A., Management of alcoholism in the primary care setting. West J Med, 1992. 156(3): p. 273-7.	Exclusion	Wrong population
Bradley, K.A., Management of alcoholism in the primary care setting. Western Journal of Medicine, 1992. 156(3): p. 273-277.	Duplicate
Bradley, K.A., et al., Alcohol-Related Nurse Care Management in Primary Care: A Randomized Clinical Trial. JAMA Intern Med, 2018. 178(5): p. 613-621.	Exclusion	Wrong population
Bradley, K.A., et al., Alcohol-Related Nurse Care Management in Primary Care: A Randomized Clinical Trial. JAMA Internal Medicine, 2018. 178(5): p. 613-621.	Duplicate
Bradley, K.A., et al., Alcohol screening and risk of postoperative complications in male VA patients undergoing major non-cardiac surgery. J Gen Intern Med, 2011. 26(2): p. 162-9.	Exclusion	Wrong population
Braekhus, A. and K. Engedal, Mental impairment and driving licences for elderly people--a survey among Norwegian general practitioners. Scand J Prim Health Care, 1996. 14(4): p. 223-8.	Exclusion	Wrong population
Brand, J., et al., Magnetic resonance imaging in multiple sclerosis--patients' experiences, information interests and responses to an education programme. PLoS One, 2014. 9(11): p. e113252.	Exclusion	Wrong population
Brand, M., et al., ExecuCare: Outpatient treatment for impaired professionals. Addictive Disorders & Their Treatment, 2013. 12(1): p. 11-18.	Inclusion		no outcome on abstinence / work retention	Exclusion	Wrong outcome
Brand, M., et al., ExecuCare: Outpatient treatment for impaired professionals. Addictive Disorders and their Treatment, 2013. 12(1): p. 11-18.	Duplicate
Brands, B., J. Blake, and D. Marsh, Impact of methadone program philosophy changes on early treatment outcomes. J Addict Dis, 2003. 22(3): p. 19-38.	Exclusion	Wrong population
Brands, B., J. Blake, and D. Marsh, Impact of methadone program philosophy changes on early treatment outcomes. Journal of Addictive Diseases, 2003. 22(3): p. 19-38.	Duplicate
Brandstaetter, E., et al., Recurrent diabetic ketoacidosis. Arch Endocrinol Metab, 2019. 63(5): p. 531-535.	Exclusion	Wrong population
Brannam, L., et al., Emergency nurses' utilization of ultrasound guidance for placement of peripheral intravenous lines in difficult-access patients. Acad Emerg Med, 2004. 11(12): p. 1361-3.	Exclusion	Wrong population
Braquehais, M.D., et al., Buprenorphine-Naloxone Treatment in Physicians and Nurses With Opioid Dependence. Substance Abuse, 2015. 36(2): p. 138-140.	Exclusion	Wrong publication type	Letter to the Editor
Braun, P.A., et al., Recurrent early childhood injuries among disadvantaged children in primary care settings. Inj Prev, 2005. 11(4): p. 251-5.	Exclusion	Wrong population
Braunberger, R.C., Addiction before birth: Drug abuse during pregnancy. Journal of Investigative Medicine, 2016. 64(1): p. 269.	Exclusion	Wrong population
Brawarsky, P., et al., Tobacco use among adults with disabilities in Massachusetts. Tob Control, 2002. 11 Suppl 2: p. ii29-33.	Exclusion	Wrong population
Bray, J.H., et al., Baylor SBIRT Medical Residency Training Program: Model Description and Initial Evaluation. Substance Abuse, 2012. 33(3): p. 231-240.	Exclusion	Wrong population
Brazg, J., et al., A Therapeutic Fast for Lymphoma Resulting in Wernicke Encephalopathy. Journal of Emergency Medicine (0736-4679), 2015. 49(4): p. 471-474.	Exclusion	Wrong population
Brecht, M. and D.J. Wilkinson, The outcome of treatment limitation discussions in newborns with brain injury. Arch Dis Child Fetal Neonatal Ed, 2015. 100(2): p. F155-60.	Exclusion	Wrong population
Breen, C.L., et al., The effects of restricting publicly subsidised temazepam capsules on benzodiazepine use among injecting drug users in Australia. Med J Aust, 2004. 181(6): p. 300-4.	Exclusion	Wrong population
Breen, C.L., et al., The effects of restricting publicly subsidised temazepam capsules on benzodiazepine use among injecting drug users in Australia. Medical Journal of Australia, 2004. 181(6): p. 300-304.	Duplicate
Breitling, L.P., et al., Low-to-moderate alcohol consumption and smoking cessation rates: retrospective analysis of 4576 elderly ever-smokers. Drug & Alcohol Dependence, 2010. 108(1/2): p. 122-129.	Exclusion	Wrong population
Breitling, L.P., et al., Prospective association of dopamine-related polymorphisms with smoking cessation in general care. Pharmacogenomics, 2010. 11(4): p. 527-36.	Exclusion	Wrong population
Brekke, E., et al., Dilemmas in recovery-oriented practice to support people with co-occurring mental health and substance use disorders: A qualitative study of staff experiences in Norway. International Journal of Mental Health Systems, 2018. 12(1): p. 30.	Exclusion	Wrong study design
Brennan, C., et al., Training general practitioners in remote Western Australia in a method of screening and brief intervention for harmful alcohol use: a pilot study. Aust J Rural Health, 2013. 21(2): p. 72-9.	Exclusion	Wrong population
Brenner, J.W., et al., Experiences and Attitudes of Collegiate Athletic Trainers Regarding Alcohol-Related Unintentional Injury in Athletes. Journal of Athletic Training (Allen Press), 2014. 49(1): p. 83-88.	Exclusion	Wrong population
Brent DA, Brunwasser SM, Hollon SD, Weersing VR, Clarke GN, Dickerson JF, et al. Effect of a Cognitive-Behavioral Prevention Program on Depression 6 Years After Implementation Among At-Risk Adolescents: A Randomized Clinical Trial. JAMA psychiatry. 2015;72(11):1110-8.	Exclusion	Wrong population
Brett, J., et al., Outpatient alcohol withdrawal management for Aboriginal and Torres Strait Islander peoples. Aust Fam Physician, 2014. 43(8): p. 563-6.	Exclusion	Wrong population
Brewster, J.M., et al., Characteristics and outcomes of doctors in a substance dependence monitoring programme in Canada: Prospective descriptive study. BMJ: British Medical Journal, 2008. 337(7679): p. No-Specified.	Inclusion			Inclusion
Brewster, J.M., et al., Characteristics and outcomes of doctors in a substance dependence monitoring programme in Canada: prospective descriptive study. Bmj, 2008. 337: p. a2098.	Duplicate
Brewster, J.M., et al., Characteristics and outcomes of doctors in a substance dependence monitoring programme in Canada: Prospective descriptive study. BMJ, 2008. 337(7679): p. 1156-1158.	Duplicate
Brewster, J.M., et al., Characteristics and outcomes of doctors in a substance dependence monitoring programme in Canada: prospective descriptive study. BMJ (Clinical research ed.), 2008. 337.	Duplicate
Brewster JM, Kaufmann IM, Hutchison S, MacWilliam C. BMJ (Clinical research ed). 2008;337(7679):1156-8.	Duplicate
Breysse, J., et al., Self-Reported Health Outcomes Associated With Green-Renovated Public Housing Among Primarily Elderly Residents. Journal of Public Health Management & Practice, 2015. 21(4): p. 355-367.	Exclusion	Wrong population
Bride, B.E., et al., Social Workers' Knowledge and Perceptions of Effectiveness and Acceptability of Medication Assisted Treatment of Substance Use Disorders. Social Work in Health Care, 2013. 52(1): p. 43-58.	Exclusion	Wrong population
Bride, B.E., et al., Patient Violence Towards Counselors in Substance Use Disorder Treatment Programs: Prevalence, Predictors, and Responses. J Subst Abuse Treat, 2015. 57: p. 9-17.	Exclusion	Wrong population
Bride, B.E., et al., Patient Violence Towards Counselors in Substance Use Disorder Treatment Programs: Prevalence, Predictors, and Responses. Journal of Substance Abuse Treatment, 2015. 57: p. 9-17.	Duplicate
Bridges-Parlet, S., D. Knopman, and S. Steffes, Withdrawal of neuroleptic medications from institutionalized dementia patients: results of a double-blind, baseline-treatment-controlled pilot study. J Geriatr Psychiatry Neurol, 1997. 10(3): p. 119-26.	Exclusion	Wrong population
Bridges-Webb, C., Dementia care in general practice. What can the BEACH survey tell us? Aust Fam Physician, 2002. 31(4): p. 381-3.	Exclusion	Wrong population
Brieger, D.G., et al., What proof is in your Christmas pudding? Is caring under the influence possible? Med J Aust, 2014. 201(11): p. 702-4.	Exclusion	Wrong population
Brieger, D.G., et al., What proof is in your Christmas pudding? Is caring under the influence possible? Medical Journal of Australia, 2014. 201(11): p. 702-704.	Duplicate
Brierley, S., et al., Retrospective case note review of patients brought to Ipswich emergency department under mental health emergency examination orders: does intoxication alter outcome? Emerg Med Australas, 2010. 22(6): p. 532-6.	Exclusion	Wrong population
Brierley, S., et al., Retrospective case note review of patients brought to Ipswich emergency department under mental health emergency examination orders: Does intoxication alter outcome? EMA - Emergency Medicine Australasia, 2010. 22(6): p. 532-536.	Duplicate
Briffa, T.G., et al., Cost-effectiveness of rehabilitation after an acute coronary event: a randomised controlled trial. Med J Aust, 2005. 183(9): p. 450-5.	Exclusion	Wrong population
Brintz CE, Miller S, Olmsted KR, Bartoszek M, Cartwright J, Kizakevich PN, et al. Adapting Mindfulness Training for Military Service Members With Chronic Pain. Military medicine. 2020;185(3/4):385-93.	Exclusion	Wrong population
Brock TM, Sprowson AP, Muller S, Reed MR. Short-stretch inelastic compression bandage in knee swelling following total knee arthroplasty study (STICKS): study protocol for a randomised controlled feasibility study. Trials. 2015;16:87.	Exclusion	Wrong population
Brock TM, Sprowson AP, Muller S, Reed MR. STICKS study - Short-sTretch Inelastic Compression bandage in Knee Swelling following total knee arthroplasty - a feasibility study. Trials. 2017;18(1):6.	Exclusion	Wrong population
Brogdon, K.E., Improving outcomes for patients experiencing alcohol withdrawal. J Nurs Care Qual, 1993. 7(3): p. 61-70.	Exclusion	Wrong population
Brooker, C., K. Tocque, and S. Paul, Assessment of the mental health status of a one year cohort attending a two Sexual Assault Referral Centres in England. J Forensic Leg Med, 2018. 54: p. 44-49.	Exclusion	Wrong population
Brooker, C., K. Tocque, and S. Paul, Assessment of the mental health status of a one year cohort attending a two Sexual Assault Referral Centres in England. Journal of Forensic & Legal Medicine, 2018. 54: p. 44-49.	Duplicate
Brooks, A.C., et al., Developing an evidence-based, multimedia group counseling curriculum toolkit. J Subst Abuse Treat, 2012. 43(2): p. 178-89.	Exclusion	Wrong population
Brooks, A.C., et al., Developing an evidence-based, multimedia group counseling curriculum toolkit. Journal of Substance Abuse Treatment, 2012. 43(2): p. 178-189.	Duplicate
Brooks, E., et al., Comparing substance use monitoring and treatment variations among physician health programs. Am J Addict, 2012. 21(4): p. 327-34.	Inclusion		same dataset as McLellan	Exclusion	Originality
Brooks, E., et al., Comparing substance use monitoring and treatment variations among physician health programs. American Journal on Addictions, 2012. 21(4): p. 327-334.	Duplicate
Brooks, E., et al., Comparing substance use monitoring and treatment variations among physician health programs. American Journal on Addictions, 2012. 21(4): p. 327-334.	Duplicate
Brooks, E., et al., Physician boundary violations in a physician's health program: a 19-year review. J Am Acad Psychiatry Law, 2012. 40(1): p. 59-66.	Exclusion	Wrong outcome
Brooks, S.K., et al., 'You feel you've been bad, not ill': Sick doctors' experiences of interactions with the General Medical Council. BMJ Open, 2014. 4(7): p. e005537.	Exclusion	Wrong outcome
Brooks, S.K., T. Chalder, and C. Gerada, Doctors vulnerable to psychological distress and addictions: treatment from the Practitioner Health Programme. J Ment Health, 2011. 20(2): p. 157-64.	Inclusion		no biological monitoring	Exclusion	Wrong intervention
Brooks, S.K., et al., 'You feel you've been bad, not ill': Sick doctors' experiences of interactions with the General Medical Council. BMJ Open, 2014. 4(7): p. e005537.	Duplicate
Brooks, S.K., C. Gerada, and T. Chalder, Doctors and dentists with mental ill health and addictions: outcomes of treatment from the Practitioner Health Programme. J Ment Health, 2013. 22(3): p. 237-45.	Inclusion		no biological monitoring	Exclusion	Wrong intervention
Brooks, S.K., C. Gerada, and T. Chalder, Doctors and dentists with mental ill health and addictions: Outcomes of treatment from the Practitioner Health Programme. Journal of Mental Health, 2013. 22(3): p. 237-245.	Duplicate
Brooks, S.K., C. Gerada, and T. Chalder, Doctors and dentists with mental ill health and addictions: Outcomes of treatment from the Practitioner Health Programme. Journal of Mental Health, 2013. 22(3): p. 237-245.	Duplicate
Brooks, V.G., T.P. Brock, and J. Ahn, Do training programs work? An assessment of pharmacists activities in the field of chemical dependency. J Drug Educ, 2001. 31(2): p. 153-69.	Exclusion	Wrong population
Brooks, V.G., T.P. Brock, and J. Ahn, Do training programs work? As assessment of pharmacists activities in the field of chemical dependency. Journal of Drug Education, 2001. 31(2): p. 153-169.	Duplicate
Brose, L.S., et al., Effectiveness of an online knowledge training and assessment program for stop smoking practitioners. Nicotine & Tobacco Research, 2012. 14(7): p. 794-800.	Exclusion	Wrong population
Brose SW, Schneck H, Bourbeau DJ. An Interdisciplinary Approach to Reducing Opioid Prescriptions to Patients with Chronic Pain in a Spinal Cord Injury Center. PM & R : the journal of injury, function, and rehabilitation. 2019;11(2):135-41.	Exclusion	Wrong population
Brose SW, Schneck H, Bourbeau DJ. An Interdisciplinary Approach to Reducing Opioid Prescriptions to Patients with Chronic Pain in a Spinal Cord Injury Center. PM & R: Journal of Injury, Function & Rehabilitation. 2019;11(2):135-41.	Duplicate
Brown, A.M. and R. Bohler, Achieving a 15% Relapse Rate: A Review of Collegiate Recovery and Physician Health Programs. Alcoholism Treatment Quarterly, 2019. 37(1): p. 109-122.	Exclusion	Wrong publication type
Brown, C.D., et al., Stercoral perforation of the colon in a heroin addict. BMJ Case Rep, 2017. 2017.	Exclusion	Wrong study design
Brown, E.A., et al., Peritoneal or hemodialysis for the frail elderly patient, the choice of 2 evils? Kidney Int, 2017. 91(2): p. 294-303.	Exclusion	Wrong population
Brown, E.J. and M.A. Hill, Perceptions of HIV risks and prevention strategies by rural and small city African Americans who use cocaine: views from the inside. Issues in Mental Health Nursing, 2005. 26(4): p. 359-377.	Exclusion	Wrong population
Brown, H.L., et al., Infant Mortality Lessons Learned from a Fetal and Infant Mortality Review Program. Matern Child Health J, 2017. 21(Suppl 1): p. 107-113.	Exclusion	Wrong population
Brown, J., K. Berenson, and P. Cohen, Documented and self-reported child abuse and adult pain in a community sample. Clin J Pain, 2005. 21(5): p. 374-7.	Exclusion	Wrong population
Brown, J.B., et al., Practical methods to increase use of advance medical directives. J Gen Intern Med, 1999. 14(1): p. 21-6.	Exclusion	Wrong population
Brown, J.L., et al., Examination of the Hepatitis C Virus care continuum among individuals with an opioid use disorder in substance use treatment. Journal of Substance Abuse Treatment, 2017. 76: p. 77-80.	Exclusion	Wrong population
Brown, J.L., L.M. Stepleman, and K.A. Bottonari, Medical Outcomes of HIV-Infected Individuals Two Years After Initiating Specialized Psychiatric Treatment Services. Journal of HIV/AIDS & Social Services, 2012. 11(1): p. 23-41.	Exclusion	Wrong population
Brown, L., Supporting a Nurse's Re-Entry to Practice After Treatment for Addiction. South Carolina Nurse, 2012. 19(1): p. 11-11.	Exclusion	Wrong study design	case-report?
Brown, M.S., et al., Using qualitative methods for course evaluation: a case study from Botswana. Nurse Educ, 2006. 31(6): p. 275-80.	Exclusion	Wrong study design
Brown, N., et al., Quality of life four years after acute myocardial infarction: short form 36 scores compared with a normal population. Heart, 1999. 81(4): p. 352-8.	Exclusion	Wrong population
Brown, R.L., Configuring Health Care for Systematic Behavioral Screening and Intervention. Population Health Management, 2011. 14(6): p. 299-305.	Exclusion	Wrong population
Brown, R.L. and M.F. Fleming, Training the trainers: substance abuse screening and intervention. Int J Psychiatry Med, 1998. 28(1): p. 137-46.	Exclusion	Wrong population
Brown, R.L. and M.F. Fleming, Training the trainers: Substance abuse screening and intervention. International Journal of Psychiatry in Medicine, 1998. 28(1): p. 137-146.	Duplicate
Brown, R.L., M.F. Fleming, and J.J. Patterson, Chronic opioid analgesic therapy for chronic low back pain. J Am Board Fam Pract, 1996. 9(3): p. 191-204.	Exclusion	Wrong population
Brown, R.L., et al., Project MAINSTREAM's first fellowship cohort: Pilot test of a national dissemination model to enhance substance abuse curriculum at health professions schools. Health Education Journal, 2006. 65(3): p. 252-266.	Exclusion	Wrong population
Brown, R.L., et al., Remission of alcohol disorders in primary care patients. Does diagnosis matter? J Fam Pract, 2000. 49(6): p. 522-8.	Exclusion	Wrong population
Brown, R.L. and B.S. Schneidman, Physicians' health programs--what's happening in the USA? Med J Aust, 2004. 181(7): p. 390-1.	Exclusion	Wrong publication type	opinion
Brown, S. and D. Wilkinson, Smoking is not a sign of being a bad nurse. Nursing Times, 2005. 101(34): p. 17-17.	Exclusion	Wrong disorder
Brown SH, Flint K, Storey A, Abdelhafiz AH. Routinely assessed biochemical markers tested on admission as predictors of adverse outcomes in hospitalized elderly patients. Hospital practice (1995). 2012;40(1):193-201.	Exclusion	Wrong population
Browne AL, Appleton S, Fong K, Wood F, Coll F, de Munck S, et al. A pilot randomized controlled trial of an early multidisciplinary model to prevent disability following traumatic injury. Disability and rehabilitation. 2013;35(14):1149-63.	Exclusion	Wrong population
Brown-Taylor L, Wilson J, McNally M, Perry J, Jackson RD, Hewett TE, et al. Altered gait mechanics are associated with severity of chondropathy after hip arthroscopy for femoroacetabular impingement syndrome. Gait & posture. 2020;77:175-81.	Exclusion	Wrong population
Browning, K.K., et al., Implementing the Agency for Health Care Policy and Research's Smoking Cessation Guideline in a lung cancer surgery clinic. Oncol Nurs Forum, 2000. 27(8): p. 1248-54.	Exclusion	Wrong population
Browning, K.K., et al., Socioeconomic disparity in provider-delivered assistance to quit smoking. Nicotine & Tobacco Research, 2008. 10(1): p. 55-61.	Exclusion	Wrong population
Broyles, L.M., et al., Evaluation of a pilot training program in alcohol screening, brief intervention, and referral to treatment for nurses in inpatient settings. J Addict Nurs, 2013. 24(1): p. 8-19.	Exclusion	Wrong population
Broyles, L.M., et al., Evaluation of a Pilot Training Program in Alcohol Screening, Brief Intervention, and Referral to Treatment for Nurses in Inpatient Settings. Journal of Addictions Nursing (Lippincott Williams & Wilkins), 2013. 24(1): p. 8-19.	Duplicate
Broyles, L.M., et al., Evaluation of a pilot training program in alcohol screening, brief intervention, and referral to treatment for nurses in inpatient settings. Journal of addictions nursing, 2013. 24(1): p. 8-19.	Duplicate
Bruce, R.D., Medical interventions for addictions in the primary care setting. Top HIV Med, 2010. 18(1): p. 8-12.	Exclusion	Wrong population
Buckman JF, Vaschillo B, Vaschillo EG, Epstein EE, Nguyen-Louie TT, Lesnewich LM, et al. Improvement in women's cardiovascular functioning during cognitive-behavioral therapy for alcohol use disorder. Psychology of addictive behaviors : journal of the Society of Psychologists in Addictive Behaviors. 2019;33(8):659-68.	Exclusion	Wrong population
Brueilly, K.E., et al., Factors contributing to rehabilitation outcomes following hip arthroplasty. Physical Therapy Reviews, 2012. 17(5): p. 301-310.	Exclusion	Wrong population
Bruggemann S, Korsukewitz C. Practice guidelines in rehabilitation: Infringement upon physicians' autonomy or foundation for better outcomes?. [German]. Rehabilitation. 2004;43(5):304-11.	Exclusion	Foreign language
Bruguera E, Heredia M, Llavayol E, Pujol T, Nieva G, Valero S, et al. Integral Treatment Programme for Addicted Physicians: Results from The Galatea Care Programme for Sick Physicians. European addiction research. 2020;26(3):122-30.	Inclusion			Inclusion
Bruguera E, Heredia M, Llavayol E, Pujol T, Nieva G, Valero S, et al. Integral Treatment Programme for Addicted Physicians: Results from the Galatea Care Programme for Sick Physicians. European addiction research. 2020;26(3):122-30.	Duplicate
Bruguera E, Heredia M, Llavayol E, Pujol T, Nieva G, Valero S, et al. Integral Treatment Programme for Addicted Physicians: Results from The Galatea Care Programme for Sick Physicians. European addiction research. 2020;26(3):122-30.	Duplicate
Brumfield, C.G., et al., 24-Hour mother-infant discharge with a follow-up home health visit: Results in a selected medicaid population. Obstetrics and Gynecology, 1996. 88(4 I): p. 544-548.	Exclusion	Wrong population
Brundage, S.C. and A.N. Fitzpatrick, Hepatitis A. Am Fam Physician, 2006. 73(12): p. 2162-8.	Exclusion	Wrong population
Brundage, S.C. and A.N. Fitzpatrick, Hepatitis A. American Family Physician, 2006. 73(12): p. 2162-2244.	Duplicate
Brunette, M.F., et al., Clozapine use and relapses of substance use disorder among patients with co-occurring schizophrenia and substance use disorders. Schizophr Bull, 2006. 32(4): p. 637-43.	Exclusion	Wrong population
Brunke, M.L., Regulatory bodies critical for overcoming addiction...'IThink, My Colleague Has a Problem...' March 2011, Feature. Canadian Nurse, 2011. 107(6): p. 6-6.	Exclusion	Wrong study design	background
Brunning J. Alcoholism and occupation. Update. 1978;16(3):261-8.	Exclusion	Wrong population
Bruns, E.J., et al., Effects of a Multidisciplinary Family Treatment Drug Court on Child and Family Outcomes: Results of a Quasi-Experimental Study. Child Maltreatment, 2012. 17(3): p. 218-230.	Exclusion	Wrong population
Brush, B.L. and E.M. McGee, The Expanded Care for Healthy Outcomes (ECHO) Project: addressing the spiritual care needs of homeless men in recovery. Clin Excell Nurse Pract, 1999. 3(2): p. 116-22.	Exclusion	Wrong population
Brush, B.L. and E.M. Powers, Health and service utilization patterns among homeless men in transition: exploring the need for on-site, shelter-based nursing care. Sch Inq Nurs Pract, 2001. 15(2): p. 143-54; discussion 155-9.	Exclusion	Wrong population
Brushwood, D.B., Maximizing the value of electronic prescription monitoring programs. Journal of Law, Medicine & Ethics, 2003. 31(1): p. 41-54.	Exclusion	Wrong population
Bryant, L., L.T. Goodfellow, and A. Ari, The role of the respiratory therapist in planning, implementing, and evaluating a statewide tobacco survivorship network. Respiratory Care Education Annual, 2009. 18: p. 23-29.	Exclusion	Wrong population
Brymer, C. and I. Rusnell, Reducing substance dependence in elderly people: the side effects program. Can J Clin Pharmacol, 2000. 7(3): p. 161-6.	Exclusion	Wrong population
Bryson, E.O., Should anesthesia residents with a history of substance abuse be allowed to continue training in clinical anesthesia? The results of a survey of anesthesia residency program directors. J Clin Anesth, 2009. 21(7): p. 508-13.	Exclusion	Wrong population
Bryson, E.O., Should anesthesia residents with a history of substance abuse be allowed to continue training in clinical anesthesia? The results of a survey of anesthesia residency program directors. Journal of Clinical Anesthesia, 2009. 21(7): p. 508-513.	Duplicate
Bryson, E.O. and A. Levine, One approach to the return to residency for anesthesia residents recovering from opioid addiction. J Clin Anesth, 2008. 20(5): p. 397-400.	Exclusion	Wrong population
Bryson, E.O. and A. Levine, One approach to the return to residency for anesthesia residents recovering from opioid addiction. Journal of Clinical Anesthesia, 2008. 20(5): p. 397-400.	Duplicate
Bryson, E.O., et al., One approach to the return to residency for anesthesia residents recovering from opioid addiction. Journal of Clinical Anesthesia, 2008. 20(5): p. 397-400.	Duplicate
Bubien, R.S., et al., Effect of radiofrequency catheter ablation on health-related quality of life and activities of daily living in patients with recurrent arrhythmias. Circulation, 1996. 94(7): p. 1585-91.	Exclusion	Wrong population
Buchanan, L.M., et al., An exploratory study of multicomponent treatment intervention for tobacco dependency. J Nurs Scholarsh, 2004. 36(4): p. 324-30.	Exclusion	Wrong population
Buck, D. and A. Morgan, Smoking and quitting with the aid of nicotine replacement therapies in the English adult population. Results from the Health Education Monitoring Survey 1995. Eur J Public Health, 2001. 11(2): p. 211-7.	Exclusion	Wrong population
Bucknall, A.B. and J.R. Robertson, Heroin misuse and family medicine. Fam Pract, 1985. 2(4): p. 244-51.	Exclusion	Wrong population
Bucknall, A.B.V. and J.R. Robertson, Heroin misuse and family medicine. Family Practice, 1985. 2(4): p. 244-251.	Duplicate
Budd, K.W., Perinatal substance use: promoting abstinence in acute care settings. AACN Clinical Issues: Advanced Practice in Acute & Critical Care, 1995. 6(1): p. 70-78.	Exclusion	Wrong population
Buhl, A., et al., Prognosis for the recovery of surgeons from chemical dependency: a 5-year outcome study. Arch Surg, 2011. 146(11): p. 1286-91.	Inclusion		same dataset as McLellan	Exclusion	Originality
Buhl, A., et al., Prognosis for the recovery of surgeons from chemical dependency: A 5-year outcome study. Archives of Surgery, 2011. 146(11): p. 1286-1291.	Duplicate
Bühringer, G., Addiction Research Centres and the Nurturing of Creativity. Addiction, 2014. 109(8): p. 1245-1251.	Exclusion	Wrong population
Bujold, E., et al., Improving use of narcotics for nonmalignant chronic pain: a lesson from Community Care of North Carolina. J Opioid Manag, 2012. 8(6): p. 363-7.	Exclusion	Wrong population
Bullock, K., Dental care of patients with substance abuse. Dent Clin North Am, 1999. 43(3): p. 513-26.	Exclusion	Wrong population
Bullock, K., Dental care of patients with substance abuse. Dental Clinics of North America, 1999. 43(3): p. 513-526.	Duplicate
Bullock, K., Dental care of patients with substance abuse. Dental clinics of North America, 1999. 43(3): p. 513-526.	Duplicate
Bunch, D., Smokers and the smoke-free campus. AARC Times, 2010. 34(4): p. 38-40.	Exclusion	Wrong population
Bunzel L, Koelzer SC, Zedler B, Verhoff MA, Parzeller M. Non-Natural Death Associated with Sexual Activity: Results of a 25-Year Medicolegal Postmortem Study. The journal of sexual medicine. 2019;16(10):1547-56.	Exclusion	Wrong population
Burda, T., et al., Emergency department use of flumazenil prior to poison center consultation. Vet Hum Toxicol, 1997. 39(4): p. 245-7.	Exclusion	Wrong population
Burda-Cohee, C., Buprenorphine products for the pharmacologic management of opioid addiction: why shouldn't advanced practice nurses prescribe? Journal of Addictions Nursing, 2006. 17(2): p. 139-145.	Exclusion	Wrong population
Burden, D.J. and C.M. Mitropoulos, Effectiveness of a personalised referral letter following orthodontic screening. Community Dent Oral Epidemiol, 1994. 22(5 Pt 1): p. 323-6.	Exclusion	Wrong population
Burger H, Marincek C. Return to work after lower limb amputation. Disability and rehabilitation. 2007;29(17):1323-9.	Exclusion	Wrong population
Burgess A, Harris A, Wheeling J, Dermo R. A Quality Improvement Initiative to Reduce Opioid Consumption after Cesarean Birth. MCN The American journal of maternal child nursing. 2019;44(5):250-9.	Exclusion	Wrong population
Burke, M.V., et al., Treatment Outcomes From a Specialist Model for Treating Tobacco Use Disorder in a Medical Center. Medicine (Baltimore), 2015. 94(44): p. e1903.	Exclusion	Wrong population
Burke, M.V., et al., Treatment Outcomes From a Specialist Model for Treating Tobacco Use Disorder in a Medical Center. Medicine, 2015. 94(44): p. 1-6.	Duplicate
Burkett, J.S., The use of the nicotine inhaler in smoking cessation. J Am Acad Nurse Pract, 2006. 18(3): p. 83-91.	Exclusion	Wrong population
Burlock, E.D., Addiction and re-entry to practice. AARN Newsletter, 1994. 50(11): p. 24-24.	Exclusion	Wrong study design	background
Burnett, T., et al., Pharmacists' impact on adherence of addiction treatment with extended-release naltrexone: A retrospective review. Journal of the American Pharmacists Association, 2018. 58(3): p. e175.	Exclusion	Wrong population
Burnette, T., L. Chernicky, and C.V. Towers, The effect of standardizing treatment when managing neonatal abstinence syndrome. Journal of Maternal-Fetal & Neonatal Medicine, 2019. 32(20): p. 3415-3419.	Exclusion	Wrong population
Burnette, T., L. Chernicky, and C.V. Towers, The effect of standardizing treatment when managing neonatal abstinence syndrome(). J Matern Fetal Neonatal Med, 2019. 32(20): p. 3415-3419.	Duplicate
Burns, J.M., et al., Overdose in young people using heroin: associations with mental health, prescription drug use and personal circumstances. Med J Aust, 2004. 181(S7): p. S25-8.	Exclusion	Wrong population
Burns, L. and R.P. Mattick, Using population data to examine the prevalence and correlates of neonatal abstinence syndrome. Drug Alcohol Rev, 2007. 26(5): p. 487-92.	Exclusion	Wrong population
Burns, L., et al., Methadone in pregnancy: treatment retention and neonatal outcomes. Addiction, 2007. 102(2): p. 264-270.	Exclusion	Wrong population
Burton, L.C., et al., The effect among older persons of a general preventive visit on three health behaviors: smoking, excessive alcohol drinking, and sedentary lifestyle. The Medicare Preventive Services Research Team. Prev Med, 1995. 24(5): p. 492-7.	Exclusion	Wrong population
Burton CZ, Twamley EW. Neurocognitive insight, treatment utilization, and cognitive training outcomes in schizophrenia. Schizophrenia research. 2015;161(2-3):399-402.	Exclusion	Wrong population
Burton CZ, Vella L, Harvey PD, Patterson TL, Heaton RK, Twamley EW. Factor structure of the MATRICS Consensus Cognitive Battery (MCCB) in schizophrenia. Schizophrenia research. 2013;146(1-3):244-8.	Exclusion	Wrong population
Busch, D. and J. Silbert-Flagg, Opioid Use Dependency in the Mother Who Desires to Breastfeed Her Newborn: A Case Study. J Pediatr Health Care, 2018. 32(3): p. 223-230.	Exclusion	Wrong study design
Busch, H. and A. Frings, Pharmacotherapy of alcohol-withdrawal syndrome in hospitalised patients. Clinical and methodological aspects. Pharmacopsychiatry, 1988. 21(5): p. 232-7.	Exclusion	Wrong population
Busen, N.H. and J.C. Engebretson, Facilitating risk reduction among homeless and street-involved youth. J Am Acad Nurse Pract, 2008. 20(11): p. 567-75.	Exclusion	Wrong population
Busen, N.H. and J.C. Engebretson, Facilitating risk reduction among homeless and street-involved youth. Journal of the American Academy of Nurse Practitioners, 2008. 20(11): p. 567-575.	Duplicate
Bush, C., J. Kozak, and T. Elmslie, Screening for cognitive impairment in the elderly. Can Fam Physician, 1997. 43: p. 1763-8.	Exclusion	Wrong population
Bushmakin, A.G., et al., Relationship between patient-reported disease severity and other clinical outcomes in osteoarthritis: a European perspective. J Med Econ, 2011. 14(4): p. 381-9.	Exclusion	Wrong population
Buss, T.F. and R. Abdu, Repeat victims of violence in an urban trauma center. Violence Vict, 1995. 10(3): p. 183-94.	Exclusion	Wrong population
Buszewicz, M., et al., Practice nurse-led proactive care for chronic depression in primary care: a randomised controlled trial. Br J Psychiatry, 2016. 208(4): p. 374-80.	Exclusion	Wrong population
Butler, K.M., et al., Tobacco dependence treatment education for baccalaureate nursing students. Journal of Nursing Education, 2009. 48(5): p. 249-254.	Exclusion	Wrong population
Buttorff, C., et al., The impact of practice guidelines on opioid utilization for injured workers. Am J Ind Med, 2017. 60(12): p. 1023-1030.	Exclusion	Wrong population
Buttram ME, Kurtz SP, Ellis MS, Cicero TJ. Gabapentin prescribed during substance abuse treatment: The perspective of treatment providers. Journal of substance abuse treatment. 2019;105:1-4.	Exclusion	Wrong population
Buttram ME, Kurtz SP, Ellis MS, Cicero TJ. Gabapentin prescribed during substance abuse treatment: The perspective of treatment providers. Journal of substance abuse treatment. 2019;105:1-4.	Duplicate
Buxton, J.A., et al., Genetic determinants of cocaine-associated agranulocytosis. BMC Res Notes, 2015. 8: p. 240.	Exclusion	Wrong population
Buyuk, Y., et al., Fatal outcome of retained surgical instrument following abdominal surgery: An autopsy case. Nobel Medicus, 2007. 3(1): p. 27-29.	Exclusion	Wrong population
Byrne, C., et al., Adolescent emotional/behavioral problems and risk behavior on Ontario primary care: comorbidities and costs. Clinical Excellence for Nurse Practitioners, 2004. 8(3): p. 135-144.	Exclusion	Wrong population
Byrne, J.T., et al., "They should have them all over the place": a health program for children of illicit drug users. Subst Use Misuse, 2000. 35(10): p. 1405-17.	Exclusion	Wrong population
Byrne KA, Roth PJ, Merchant K, Baginski B, Robinson K, Dumas K, et al. Inpatient link to peer recovery coaching: Results from a pilot randomized control trial. Drug and alcohol dependence. 2020;215 (no pagination)(108234).	Exclusion	Wrong population
Byrne KA, Roth PJ, Merchant K, Baginski B, Robinson K, Dumas K, et al. Inpatient link to peer recovery coaching: Results from a pilot randomized control trial. Drug & Alcohol Dependence. 2020;215:N.PAG-N.PAG.	Duplicate
Bywood, P.T., B. Lunnay, and A.M. Roche, Strategies for facilitating change in alcohol and other drugs (AOD) professional practice: a systematic review of the effectiveness of reminders and feedback. Drug Alcohol Rev, 2008. 27(5): p. 548-58.	Exclusion	Wrong study design
Bywood, P.T., B. Lunnay, and A.M. Roche, Strategies for facilitating change in alcohol and other drugs (AOD) professional practice: a systematic review of the effectiveness of reminders and feedback. Drug & Alcohol Review, 2008. 27(5): p. 548-558.	Duplicate
Cabral, A.L., et al., Are International Asthma Guidelines effective for low-income Brazilian children with asthma? Eur Respir J, 1998. 12(1): p. 35-40.	Exclusion	Wrong population
Cabrera, I.J.F., Attitudes and practices of north glasgow general practitioners towards patients receiving opiate substitution therapy who report sleep disturbances. Sleep Medicine, 2011. 12(SUPPL. 1): p. S59.	Exclusion	Wrong population
Cacciola, J.S., et al., Initial reliability and validity studies of the revised Treatment Services Review (TSR-6). Drug and Alcohol Dependence, 2008. 92(1-3): p. 37-47.	Exclusion	Wrong disorder
Cadiz, D., D. Truxillo, and C. Oneill, Evaluation of a Training Program for Nurse Supervisors Who Monitor Nurses in an Alternative-to-Discipline Program. Advances in Nursing Science, 2012. 35(2): p. 135-144.	Exclusion	Wrong outcome
Cadiz, D., D. Truxillo, and C. O'Neill, Evaluation of a training program for nurse supervisors who monitor nurses in an alternative-to-discipline program. Advances in Nursing Science, 2012. 35(2): p. 135-144.	Duplicate
Cadiz, D., D. Truxillo, and C. O'Neill, Evaluation of a training program for nurse supervisors who monitor nurses in an alternative-to-discipline program. ANS Adv Nurs Sci, 2012. 35(2): p. 135-44.	Duplicate
Cadiz, D.M., et al., Quasi-experimental evaluation of a substance use awareness educational intervention for nursing students. J Nurs Educ, 2012. 51(7): p. 411-5.	Exclusion	Wrong population
Cadiz, D.M., D.M. Truxillo, and C. O'Neill, Common risky behaviours checklist: a tool to assist nurse supervisors to assess unsafe practice. J Nurs Manag, 2015. 23(6): p. 794-802.	Exclusion	Wrong outcome
Cadman, M. and J. Bell, Doctors detected self-administering opioids in New South Wales, 1985-1994: characteristics and outcomes. Med J Aust, 1998. 169(8): p. 419-21.	Exclusion	Wrong intervention	no intervention program
Cahall, E.J., Assisting with tobacco cessation. J Vasc Nurs, 2004. 22(4): p. 117-23; quiz 124-5.	Exclusion	Wrong population
Cahill, K., L. Stead, and T. Lancaster, A preliminary benefit-risk assessment of varenicline in smoking cessation. Drug Saf, 2009. 32(2): p. 119-35.	Exclusion	Wrong population
Cahill, K., et al., A preliminary benefit-risk assessment of varenicline in smoking cessation. Drug Safety, 2009. 32(2): p. 119-135.	Duplicate
Cahill, R., et al., Consequences of legislative changes to methadone prescribing in Ireland. International Journal of Drug Policy, 2003. 14(3): p. 241-245.	Exclusion	Wrong population
Calhoun, A.W., et al., Using simulation to address hierarchy-related errors in medical practice. Perm J, 2014. 18(2): p. 14-20.	Exclusion	Wrong disorder
Callaghan, T., J. Crimmins, and R.D. Schweitzer, Children of substance-using mothers: Child health engagement and child protection outcomes. Journal of Paediatrics and Child Health, 2011. 47(4): p. 223-227.	Exclusion	Wrong population
Callery, Y.C., Chemical abuse rehabilitation for hospital employees: examination of benefit usage when referred by an employee assistance professional. Aaohn j, 1994. 42(2): p. 67-75.	Inclusion		no outcome on abstinence / work retention	Exclusion	Wrong outcome
Callery, Y.C., Chemical abuse rehabilitation for hospital employees: examination of benefit usage when referred by an employee assistance professional. AAOHN Journal, 1994. 42(2): p. 67-75.	Duplicate
Calley, N.G., Juvenile offender recidivism: an examination of risk factors. J Child Sex Abus, 2012. 21(3): p. 257-72.	Exclusion	Wrong population
Calsyn, R.J., et al., Client outcomes and the working alliance in assertive community treatment programs. Care Management Journals, 2004. 5(4): p. 199-202.	Exclusion	Wrong population
Calvo, M.E. and J. Yu, How much are we willing to spend? Methadone for addiction vs. methadone for chronic pain? Canadian Journal of Anesthesia, 2017. 64(1 Supplement 1): p. S232-S233.	Exclusion	Wrong population
Camacho, E.M., et al., Long-term cost-effectiveness of collaborative care (vs usual care) for people with depression and comorbid diabetes or cardiovascular disease: a Markov model informed by the COINCIDE randomised controlled trial. BMJ Open, 2016. 6(10): p. e012514.	Exclusion	Wrong population
Camacho, E.M., et al., Long-term cost-effectiveness of collaborative care (vs usual care) for people with depression and comorbid diabetes or cardiovascular disease: A Markov model informed by the COINCIDE randomised controlled trial. BMJ Open, 2016. 6(10): p. e012514.	Duplicate
Camenga DR, Colon-Rivera HA, Muvvala SB. Medications for Maintenance Treatment of Opioid Use Disorder in Adolescents: A Narrative Review and Assessment of Clinical Benefits and Potential Risks. Journal of studies on alcohol and drugs. 2019;80(4):393-402.	Exclusion	Wrong population
Camenga DR, Colon-Rivera HA, Muvvala SB. Medications for Maintenance Treatment of Opioid Use Disorder in Adolescents: A Narrative Review and Assessment of Clinical Benefits and Potential Risks. Journal of Studies on Alcohol & Drugs. 2019;80(4):393-402.	Duplicate
Cameron, K.A., Healthy aging: programs for self-management of chronic disease second of a 2-part series. Consult Pharm, 2012. 27(5): p. 330-5.	Exclusion	Wrong population
Campbell, G., Leadership Q&A. Confronting micromanaging bosses and nurse substance abuse. Nursing Management, 2010. 41(9): p. 56-56.	Exclusion	Wrong publication type	abstract
Campbell, K.A., et al., Longitudinal experiences of children remaining at home after a first-time investigation for suspected maltreatment. J Pediatr, 2012. 161(2): p. 340-7.	Exclusion	Wrong population
Campbell, K.H., et al., Older adults and chronic kidney disease decision making by primary care physicians: a scholarly review and research agenda. J Gen Intern Med, 2008. 23(3): p. 329-36.	Exclusion	Wrong study design
Can, G., F. Oztuna, and M. Topbas, Complaints related to smoking cessation. Tuberk Toraks, 2007. 55(4): p. 364-9.	Exclusion	Wrong population
Candilis, P.J. and L.S. Sulmasy, Physician Impairment and Rehabilitation. Annals of Internal Medicine, 2019. 171(9): p. 681-682.	Exclusion	Wrong study design	background
Candilis PJ, Kim DT, Sulmasy LS. Physician Impairment and Rehabilitation: Reintegration Into Medical Practice While Ensuring Patient Safety: A Position Paper From the American College of Physicians. Annals of internal medicine. 2019;170(12):871-9.	Duplicate
Cantrill, S.V., et al., Clinical policy: Critical issues in the prescribing of opioids for adult patients in the emergency department. Annals of Emergency Medicine, 2012. 60(4): p. 499-525.	Exclusion	Wrong population
Capetti, A.F., et al., Anti-inflammatory effect of maraviroc in an HIV-infected patient with concomitant myositis: a case report. J Int Assoc Physicians AIDS Care (Chic), 2010. 9(4): p. 201-2.	Exclusion	Wrong study design
Caplehorn, J.R. and O.H. Drummer, Mortality associated with New South Wales methadone programs in 1994: lives lost and saved. Med J Aust, 1999. 170(3): p. 104-9.	Exclusion	Wrong population
Caplehorn, J.R., D.M. Hartel, and L. Irwig, Measuring and comparing the attitudes and beliefs of staff working in New York methadone maintenance clinics. Subst Use Misuse, 1997. 32(4): p. 399-413.	Exclusion	Wrong population
Caplehorn, J.R., L. Irwig, and J.B. Saunders, Attitudes and beliefs of staff working in methadone maintenance clinics. Subst Use Misuse, 1996. 31(4): p. 437-52.	Exclusion	Wrong population
Caplehorn, J.R., L. Irwig, and J.B. Saunders, Physicians' attitudes and retention of patients in their methadone maintenance programs. Subst Use Misuse, 1996. 31(6): p. 663-77.	Exclusion	Wrong population
Caponnetto, P. and R. Polosa, Common predictors of smoking cessation in clinical practice. Respir Med, 2008. 102(8): p. 1182-92.	Exclusion	Wrong population
Capranzano, P. and D. Capodanno, Switching between P2Y12 inhibitors: Rationale, methods, and expected consequences. Vascul Pharmacol, 2019. 116: p. 4-7.	Exclusion	Wrong population
Captain, C., Family recovery from alcoholism. Mediating family factors. Nurs Clin North Am, 1989. 24(1): p. 55-67.	Exclusion	Wrong population
Captain, C., Family recovery from alcoholism: Mediating family factors. Nursing Clinics of North America, 1989. 24(1): p. 55-67.	Duplicate
Caputo, F., et al., Gamma hydroxybutyric acid (GHB) for the treatment of alcohol dependence: a review. Int J Environ Res Public Health, 2009. 6(6): p. 1917-29.	Exclusion	Wrong study design
Caravella, K., L. Tod, and A.M. Brown, Awareness into action: How communication skills training enhances traditional substance abuse treatment programs. Journal of Global Drug Policy and Practice, 2012. 6(1).	Exclusion	Wrong population
Cardell, D., A nurse led programme to help street workers. N2N: Nurse2Nurse, 2001. 2(1): p. 52-52.	Exclusion	Wrong population
Caredda, F., et al., A possible misdiagnosis in patients presenting with acute HBsAg-negative hepatitis: the role of hepatitis delta virus. Infection, 1988. 16(6): p. 358-9.	Exclusion	Wrong population
Cares, A., et al., Substance use and mental illness among nurses: workplace warning signs and barriers to seeking assistance. Subst Abus, 2015. 36(1): p. 59-66.	Exclusion	Wrong outcome
Cares, A., et al., Substance Use and Mental Illness Among Nurses: Workplace Warning Signs and Barriers to Seeking Assistance. Substance Abuse, 2015. 36(1): p. 59-66.	Duplicate
Carey, K., et al., Use of VA and Medicare services by dually eligible veterans with psychiatric problems. Health Serv Res, 2008. 43(4): p. 1164-83.	Exclusion	Wrong population
Carey, T.S., et al., Future research needs for evaluating the integration of mental health and substance abuse treatment with primary care. Journal of Psychiatric Practice, 2013. 19(5): p. 345-359.	Exclusion	Wrong population
Carey TS, Garrett JM. The relation of race to outcomes and the use of health care services for acute low back pain. Spine. 2003;28(4):390-4.	Exclusion	Wrong population
Carinci, A.J. and P.J. Christo, Physician impairment: is recovery feasible? Pain Physician, 2009. 12(3): p. 487-91.	Exclusion	Wrong study design
Carinci, A.J. and P.J. Christo, Physician impairment: is recovery feasible? Pain Physician, 2009. 12(3): p. 487-491.	Duplicate
Carinci, A.J. and P.J. Christo, Physician impairment: Is recovery feasible? Pain Physician, 2009. 12(3): p. 487-491.	Duplicate
Carlebach, S. and S. Hamilton, Understanding the nurse's role in smoking cessation. British Journal of Nursing, 2009. 18(11): p. 672-676.	Exclusion	Wrong population
Carlebach, S., D. Wake, and S. Hamilton, Experiences of home detoxification for alcohol dependency. Nurs Stand, 2011. 26(10): p. 41-7.	Exclusion	Wrong population
Carlisle, D., Trading places...doctors with mental health problems. Health Service Journal, 2002. 112(5807): p. 16-17.	Exclusion	Wrong study design	background
Carlson, G.A., Child bipolar I disorder is associated with manic episodes in adulthood. Evidence Based Mental Health, 2009. 12(3): p. 74-74.	Exclusion	Wrong population
Carlson, H.B., S.L. Dilts, and S. Radcliff, Physicians with substance abuse problems and their recovery environment: a survey. J Subst Abuse Treat, 1994. 11(2): p. 113-9.	Exclusion	Wrong outcome
Carmichael, J.M., et al., Leveraging electronic medical record data for population health management in the Veterans Health Administration: Successes and lessons learned. American Journal of Health-System Pharmacy, 2017. 74(18): p. 1447-1459.	Exclusion	Wrong population
Carmin, C.N., Addicted women: when your patient can't stop drinking, smoking, shopping, eating. Int J Fertil Womens Med, 1998. 43(4): p. 179-85.	Exclusion	Wrong population
Carmin, C.N., Addicted women: When your patient can't stop drinking, smoking, shopping, eating. International Journal of Fertility and Women's Medicine, 1998. 43(4): p. 179-185.	Duplicate
Carneiro, A.P.L. and M.L.O. Souza-Formigoni, Country-wide distance training for delivery of screening and brief intervention for problematic substance use: A pilot evaluation of participant experiences and patient outcomes. Subst Abus, 2018. 39(1): p. 102-109.	Exclusion	Wrong population
Carnlof, C., et al., Women with PSVT are often misdiagnosed, referred later than men, and have more symptoms after ablation. Scand Cardiovasc J, 2017. 51(6): p. 299-307.	Exclusion	Wrong population
Carnochan, S., D. Rizik-Baer, and M.J. Austin, Preventing the recurrence of maltreatment. J Evid Based Soc Work, 2013. 10(3): p. 161-78.	Exclusion	Wrong population
Carnwath, T. and J. Hardman, Randomised double-blind comparison of lofexidine and clonidine in the out-patient treatment of opiate withdrawal. Drug Alcohol Depend, 1998. 50(3): p. 251-4.	Exclusion	Wrong population
Carpenter JE, Murray BP, Saghafi R, Thomas B, Lee S, Kleiman R, et al. Successful Treatment of Antihypertensive Overdose Using Intravenous Angiotensin II. The Journal of emergency medicine. 2019;57(3):339-44.	Exclusion	Wrong population
Carr, T., Return of school forms and nurse home visits increased adherence with follow up reading of tuberculosis tests in children [commentary on Cheng TL, Ottolini MC, Baumhaft K, et al. Strategies to increase adherence with tuberculosis test reading in a high-risk population. PEDIATRICS 1997 Aug;100:210-3]. Evidence Based Nursing, 1998. 1(3): p. 78-78.	Exclusion	Wrong publication type
Carr, V.J., The role of the general practitioner in the treatment of schizophrenia: specific issues. Med J Aust, 1997. 166(3): p. 143-6.	Exclusion	Wrong population
Carrieri, M., et al., Evaluation of buprenorphine maintenance treatment in a French cohort of HIV-infected injecting drug users. Drug & Alcohol Dependence, 2003. 72(1): p. 13-21.	Exclusion	Wrong population
Carrieri, P.M., et al., Methadone induction in primary care for opioid dependence: a pragmatic randomized trial (ANRS Methaville). PLoS One, 2014. 9(11): p. e112328.	Exclusion	Wrong population
Carroll, B.C., T.J. McLaughlin, and D.R. Blake, Patterns and knowledge of nonmedical use of stimulants among college students. Arch Pediatr Adolesc Med, 2006. 160(5): p. 481-5.	Exclusion	Wrong population
Carroll, J., Gear future training to practitioners' needs: attitudes towards intravenous drug users. Professional Nurse, 1995. 10(4): p. 215-219.	Exclusion	Wrong population
Carroll, J.C., et al., Psychosocial risk factors during pregnancy. What do family physicians ask about? Can Fam Physician, 1994. 40: p. 1280-9.	Exclusion	Wrong population
Carroll, K.M. and R. Schottenfeld, Nonpharmacologic approaches to substance abuse treatment. Med Clin North Am, 1997. 81(4): p. 927-44.	Exclusion	Wrong population
Carroll KM, Schottenfeld R. Nonpharmacologic approaches to substance abuse treatment. Medical Clinics of North America. 1997;81(4):927-44.	Duplicate
Carroll, K.M. and R.D. Weiss, The Role of Behavioral Interventions in Buprenorphine Maintenance Treatment: A Review. Am J Psychiatry, 2017. 174(8): p. 738-747.	Exclusion	Wrong study design
Carroll, K.M. and R.D. Weiss, The Role of Behavioral Interventions in Buprenorphine Maintenance Treatment: A Review. American Journal of Psychiatry, 2017. 174(8): p. 738-747.	Duplicate
Carron, M., et al., Obesity and perioperative noninvasive ventilation in bariatric surgery. Minerva Chir, 2017. 72(3): p. 248-264.	Exclusion	Wrong population
Carruthers, S., W. Loxley, and J. Bevan, Changing the habit: why and how do users change their drug consumption patterns? Journal of Substance Misuse: For Nursing, Health & Social Care, 1998. 3(1): p. 50-54.	Exclusion	Wrong population
Carson, G., et al., Alcohol use and pregnancy consensus clinical guidelines. J Obstet Gynaecol Can, 2010. 32(8 Suppl 3): p. S1-31.	Exclusion	Wrong population
Carson, G., et al., No. 245-Alcohol Use and Pregnancy Consensus Clinical Guidelines. Journal of Obstetrics and Gynaecology Canada, 2017. 39(9): p. e220-e254.	Exclusion	Wrong population
Carson, G., et al., Alcohol use and pregnancy consensus clinical guidelines. Journal of obstetrics and gynaecology Canada : JOGC = Journal d'obstetrique et gynecologie du Canada : JOGC, 2010. 32(8 Suppl 3): p. S1-31.	Exclusion	Wrong population
Carson, K.V., et al., Interventions for smoking cessation in Indigenous populations. Cochrane Database of Systematic Reviews, 2012(1): p. N.PAG-N.PAG.	Exclusion	Wrong study design
Carta, M.G., et al., Is recurrent brief depression an expression of mood spectrum disorders in young people? Results of a large community sample. Eur Arch Psychiatry Clin Neurosci, 2003. 253(3): p. 149-53.	Exclusion	Wrong population
Carter, A., S.D. Schaffer, and R. Campbell, Managing alcohol-related problems in the primary care setting [corrected] [published erratum appears in NURSE PRACT 1999 Oct; 24(10): 18]. Nurse Practitioner, 1999. 24(8): p. 14-21.	Exclusion	Wrong population
Carter, B.J., Women's experiences of lymphedema. Oncol Nurs Forum, 1997. 24(5): p. 875-82.	Exclusion	Wrong population
Carter, B.J., Women's experiences of lymphedema. Oncology Nursing Forum, 1997. 24(5): p. 875-882.	Duplicate
Carter, B.J., Women's experiences of lymphedema. Oncology nursing forum, 1997. 24(5): p. 875-882.	Duplicate
Carter, T., S.P. McMullan, and P.A. Patrician, Barriers to Reentry Into Nurse Anesthesia Practice Following Substance Use Disorder Treatment: A Concept Analysis. Workplace Health Saf, 2019. 67(4): p. 189-199.	Exclusion	Wrong outcome
Carter, T., S.P. McMullan, and P.A. Patrician, Barriers to Reentry Into Nurse Anesthesia Practice Following Substance Use Disorder Treatment: A Concept Analysis. Workplace health & safety, 2019. 67(4): p. 189-199.	Duplicate
Casper, T. and M. Arbour, Evidence-based nurse-driven interventions for the care of newborns with neonatal abstinence syndrome. Adv Neonatal Care, 2014. 14(6): p. 376-80.	Exclusion	Wrong population
Casper, T. and M. Arbour, Evidence-based nurse-driven interventions for the care of newborns with neonatal abstinence syndrome. Advances in Neonatal Care (Lippincott Williams & Wilkins), 2014. 14(6): p. 376-380.	Duplicate
Cassileth, B.R., et al., Complementary therapies and integrative oncology in lung cancer: ACCP evidence-based clinical practice guidelines (2nd edition). Chest, 2007. 132(3 Suppl): p. 340s-354s.	Exclusion	Wrong population
Casswell, S. and M. McPherson, Doctors and alcohol. The responses of a self-selected group of general practitioners to patients with alcohol-related problems. N Z Med J, 1982. 95(711): p. 462-6.	Exclusion	Wrong population
Casswell, S. and M. McPherson, Attitudes of New Zealand general practitioners to alcohol-related problems. J Stud Alcohol, 1983. 44(2): p. 342-51.	Exclusion	Wrong population
Castelino, R.L., et al., Drug Burden Index and potentially inappropriate medications in community-dwelling older people: the impact of Home Medicines Review. Drugs Aging, 2010. 27(2): p. 135-48.	Exclusion	Wrong population
Cates, M.E. and M.D. Hogue, Experience with a drug screening program at a school of pharmacy. J Am Coll Health, 2012. 60(6): p. 476-80.	Exclusion	Wrong population
Caulfield, C.A., et al., Patients discharged from the emergency department after referral for hospitalist admission. Am J Manag Care, 2018. 24(3): p. 152-156.	Exclusion	Wrong population
Caulfield, C.A., et al., Patients discharged from the emergency department after referral for hospitalist admission. The American journal of managed care, 2018. 24(3): p. 152-156.	Duplicate
Caulfield, T., Obesity, legal duties, and the family physician. Canadian Family Physician, 2007. 53(7): p. 1129-1135.	Exclusion	Wrong population
Cavacuiti, C. and P. Selby, Managing opioid dependence. Comparing buprenorphine with methadone. Can Fam Physician, 2003. 49: p. 876-7.	Exclusion	Wrong population
Cavaletti G, Cornblath DR, Merkies ISJ, Postma TJ, Rossi E, Alberti P, et al. Patients' and physicians' interpretation of chemotherapy-induced peripheral neurotoxicity. Journal of the peripheral nervous system : JPNS. 2019;24(1):111-9.	Exclusion	Wrong population
Cawkwell, P.B., et al., The Difference a Decade Makes: Smoking Cessation Counseling and Screening at Pediatric Visits. Nicotine Tob Res, 2016. 18(11): p. 2100-2105.	Exclusion	Wrong population
Cawkwell, P.B., et al., The Difference a Decade Makes: Smoking Cessation Counseling and Screening at Pediatric Visits. Nicotine & Tobacco Research, 2016. 18(11): p. 2100-2105.	Duplicate
Celentano, D.D., et al., Self-reported antiretroviral therapy in injection drug users. JAMA: Journal of the American Medical Association, 1998. 280(6): p. 544-546.	Exclusion	Wrong population
Centrella, M., Physician addiction and impairment--current thinking: a review. J Addict Dis, 1994. 13(1): p. 91-105.	Exclusion	Wrong study design
Cepeda, M.S., et al., Comparison of opioid doctor shopping for tapentadol and oxycodone: a cohort study. J Pain, 2013. 14(2): p. 158-64.	Exclusion	Wrong population
Cepeda, M.S., et al., Comparison of Opioid Doctor Shopping for Tapentadol and Oxycodone: A Cohort Study. Journal of Pain, 2013. 14(2): p. 158-164.	Duplicate
Cepeda, M.S., J. Reps, and P. Ryan, Finding factors that predict treatment-resistant depression: Results of a cohort study. Depression & Anxiety (1091-4269), 2018. 35(7): p. 668-673.	Exclusion	Wrong population
Cha, D.S., et al., A randomized, double-blind, placebo-controlled, crossover trial evaluating the effect of intranasal insulin on cognition and mood in individuals with treatment-resistant major depressive disorder. J Affect Disord, 2017. 210: p. 57-65.	Exclusion	Wrong population
Chakrabortty, S., et al., Demographic characteristics and clinical predictors of patients discharged from university hospital-affiliated pain clinic due to breach in narcotic use contract. J Opioid Manag, 2014. 10(6): p. 405-14.	Exclusion	Wrong population
Chalder, M., et al., A pragmatic randomised controlled trial to evaluate the cost-effectiveness of a physical activity intervention as a treatment for depression: the treating depression with physical activity (TREAD) trial. Health Technology Assessment, 2012. 16(50): p. 1-iv.	Exclusion	Wrong population
Chalder, M., et al., A pragmatic randomised controlled trial to evaluate the cost-effectiveness of a physical activity intervention as a treatment for depression: The treating depression with physical activity (TREAD) trial. Health Technology Assessment, 2012. 16(10).	Duplicate
Challis, S. and S. Surgenor, Helping patients with Crohn's disease to stop smoking. Professional Nurse, 2004. 19(7): p. 386-389.	Exclusion	Wrong population
Chambers, A., S. Kleyman, and M. Snyder, Effect of a pilot care coordination program on compliance with naltrexone extended release suspension for injection. Journal of the American Pharmacists Association, 2015. 55(2): p. e245.	Exclusion	Wrong population
Chan, D., et al., Effect of high-dose simvastatin on cognitive, neuropsychiatric, and health-related quality-of-life measures in secondary progressive multiple sclerosis: secondary analyses from the MS-STAT randomised, placebo-controlled trial. Lancet Neurol, 2017. 16(8): p. 591-600.	Exclusion	Wrong population
Chan, D.-C., et al., Prevalence and correlates of behavioral and psychiatric symptoms in community-dwelling elders with dementia or mild cognitive impairment: the Memory and Medical Care Study. International Journal of Geriatric Psychiatry, 2003. 18(2): p. 174-182.	Exclusion	Wrong population
Chan, P.P.Y., et al., Project ECHO: A novel tele-mentoring service to aid hepatitis C treatment in difficult-to-access populations. Journal of Gastroenterology and Hepatology (Australia), 2017. 32(Supplement 2): p. 67.	Exclusion	Wrong population
Chan, S.S.C., et al., Family-Based Smoking Cessation Intervention for Smoking Fathers and Nonsmoking Mothers with a Child: A Randomized Controlled Trial. Journal of Pediatrics, 2017. 182: p. 260-266.e4.	Exclusion	Wrong population
Chan, S.S.C., et al., Helping Chinese fathers quit smoking through educating their nonsmoking spouses: a randomized controlled trial. American Journal of Health Promotion, 2008. 23(1): p. 31-34.	Exclusion	Wrong population
Chan, S.W., Brief cognitive behavioural intervention delivered by nurses reduces overall symptoms in schizophrenia. Evidence Based Mental Health, 2003. 6(1): p. 26-26.	Exclusion	Wrong population
Chan, T.Y., et al., Overdose of methyldopa, indapamide and theophylline resulting in prolonged hypotension, marked diuresis and hypokalaemia in an elderly patient. Pharmacoepidemiol Drug Saf, 2009. 18(10): p. 977-9.	Exclusion	Wrong population
Chander, G., S. Himelhoch, and R.D. Moore, Substance abuse and psychiatric disorders in HIV-positive patients: epidemiology and impact on antiretroviral therapy. Drugs, 2006. 66(6): p. 769-89.	Exclusion	Wrong population
Chander, G., S. Himelhoch, and R.D. Moore, Substance abuse and psychiatric disorders in HIV-positive patients: epidemiology and impact on antiretroviral therapy. Drugs, 2006. 66(6): p. 769-789.	Duplicate
Chandler, M.A., et al., Smoking cessation. CHEST, 2010. 137(2): p. 428-435.	Exclusion	Wrong population
Chaney, S.E. and S. Sheriff, Evidence-based treatments for smoking cessation. Nurse Practitioner, 2012. 37(4): p. 24-31.	Exclusion	Wrong population
Chang, G., B.M. Astrachan, and K.J. Bryant, Emergency physicians' ratings of alcoholism treaters. J Subst Abuse Treat, 1994. 11(2): p. 131-5.	Exclusion	Wrong population
Chang, G., et al., Substance use and survival after treatment for chronic myelogenous leukemia (CML) or myelodysplastic syndrome (MDS). Am J Drug Alcohol Abuse, 2010. 36(1): p. 1-6.	Exclusion	Wrong population
Chang, G., et al., Substance use and survival after treatment for chronic myelogenous leukemia (CML) or myelodysplastic syndrome (MDS). American Journal of Drug & Alcohol Abuse, 2010. 36(1): p. 1-6.	Duplicate
Chang, J.C., et al., Perinatal Illicit Drug and Marijuana Use. Am J Health Promot, 2017. 31(1): p. 35-42.	Exclusion	Wrong population
Changxi, Z., et al., Evaluation of smoking cessation intervention in patients with chronic diseases in smoking cessation clinics. Medicine, 2017. 96(42): p. 1-7.	Exclusion	Wrong population
Chappel, J.N., Long-term recovery from alcoholism. Psychiatr Clin North Am, 1993. 16(1): p. 177-87.	Exclusion	Wrong population
Chappel, J.N. and R.L. DuPont, Twelve-step and mutual-help programs for addictive disorders. Psychiatr Clin North Am, 1999. 22(2): p. 425-46.	Exclusion	Wrong population
Chappel, J.N. and R.L. DuPont, Twelve-step and mutual-help programs for addictive disorders. Psychiatric Clinics of North America, 1999. 22(2): p. 425-445.	Duplicate
Chaudhary, M.A., et al., Incidence and Predictors of Opioid Prescription at Discharge After Traumatic Injury. JAMA Surgery, 2017. 152(10): p. 930-936.	Exclusion	Wrong population
Chavoustie, S., et al., Buprenorphine implants in medical treatment of opioid addiction. Expert Rev Clin Pharmacol, 2017. 10(8): p. 799-807.	Exclusion	Wrong population
Chawarski, M.C., M. Mazlan, and R.S. Schottenfeld, Behavioral drug and HIV risk reduction counseling (BDRC) with abstinence-contingent take-home buprenorphine: a pilot randomized clinical trial. Drug Alcohol Depend, 2008. 94(1-3): p. 281-4.	Exclusion	Wrong population
Cheatham, S.A., et al., Performance-enhancing drugs and today's athlete: a growing concern. Orthopedics, 2008. 31(10): p. 1014-1017.	Exclusion	Wrong population
Cheatle, M., et al., Treating pain in addicted patients: recommendations from an expert panel. Popul Health Manag, 2014. 17(2): p. 79-89.	Exclusion	Wrong population
Chelminski, P.R., et al., A primary care, multi-disciplinary disease management program for opioid-treated patients with chronic non-cancer pain and a high burden of psychiatric comorbidity. BMC Health Serv Res, 2005. 5(1): p. 3.	Exclusion	Wrong population
Chen, A., et al., Piloting self-help groups for alcohol use disorders in saint Vincent/Grenadines. Annals of Global Health, 2014. 80(2): p. 83-88.	Exclusion	Wrong population
Chen, C.H., et al., Association of cigarette smoking with Chinese ankylosing spondylitis patients in Taiwan: a poor disease outcome in systemic inflammation, functional ability, and physical mobility. Clin Rheumatol, 2013. 32(5): p. 659-63.	Exclusion	Wrong population
Chen, E.Y., A. Marcantonio, and P. Tornetta, 3rd, Correlation Between 24-Hour Predischarge Opioid Use and Amount of Opioids Prescribed at Hospital Discharge. JAMA Surg, 2018. 153(2): p. e174859.	Exclusion	Wrong population
Chen, E.Y., et al., Correlation Between 24-Hour Predischarge Opioid Use and Amount of Opioids Prescribed at Hospital Discharge. JAMA Surgery, 2018. 153(2): p. 1-1.	Duplicate
Chen, H., M.S. Percy, and S.D. Horner, Cigarettes: a growing problem for Taiwanese adolescents. Journal of Community Health Nursing, 2001. 18(3): p. 167-175.	Exclusion	Wrong population
Chen, J., et al., Impact of a clinical pharmacist-led guidance team on cancer pain therapy in China: a prospective multicenter cohort study. J Pain Symptom Manage, 2014. 48(4): p. 500-9.	Exclusion	Wrong population
Chen, J., et al., Impact of a clinical pharmacist-led guidance team on cancer pain therapy in China: A prospective multicenter cohort study. Journal of Pain and Symptom Management, 2014. 48(4): p. 500-509.	Duplicate
Chen, J., et al., Impact of a clinical pharmacist-led guidance team on cancer pain therapy in china: a prospective multicenter cohort study. Journal of Pain & Symptom Management, 2014. 48(4): p. 500-509.	Duplicate
Chen, M.C., et al., Elastic Band Exercises Improved Activities of Daily Living and Functional Fitness of Wheelchair-bound Older Adults with Cognitive Impairment: A Cluster Randomized Controlled Trial. Am J Phys Med Rehabil, 2016. 95(11): p. 789-799.	Exclusion	Wrong population
Chen, S., et al., Depression care management for late-life depression in China primary care: protocol for a randomized controlled trial. Trials, 2011. 12: p. 121.	Exclusion	Wrong population
Chen, S., et al., Symptomatic burden of COPD for patients receiving dual or triple therapy. Int J Chron Obstruct Pulmon Dis, 2018. 13: p. 1365-1376.	Exclusion	Wrong population
Chenaf, C., et al., Codeine Shopping Behavior in a Retrospective Cohort of Chronic Noncancer Pain Patients: Incidence and Risk Factors. J Pain, 2016. 17(12): p. 1291-1301.	Exclusion	Wrong population
Chenaf, C., et al., Codeine Shopping Behavior in a Retrospective Cohort of Chronic Noncancer Pain Patients: Incidence and Risk Factors. Journal of Pain, 2016. 17: p. N.PAG-N.PAG.	Duplicate
Cheng, H.M., et al., Impact of a pharmacy-led smoking cessation clinic in a dermatology centre. Singapore Med J, 2019. 60(1): p. 31-33.	Exclusion	Wrong population
Cheng, Y. and S. Yu, A survey of advanced medical students' knowledge towards cancer pain management. Chinese-German Journal of Clinical Oncology, 2012. 11(9): p. 533-538.	Exclusion	Wrong population
Chepyala, P. and K.W. Olden, Cyclic vomiting and compulsive bathing with chronic cannabis abuse. Clin Gastroenterol Hepatol, 2008. 6(6): p. 710-2.	Exclusion	Wrong population
Chera, B.S., et al., Phase 2 Trial of De-intensified Chemoradiation Therapy for Favorable-Risk Human Papillomavirus-Associated Oropharyngeal Squamous Cell Carcinoma. International Journal of Radiation Oncology, Biology, Physics, 2015. 93(5): p. 976-985.	Exclusion	Wrong population
Cherkin, D.C. and R.A. Deyo, Nonsurgical hospitalization for low-back pain. Is it necessary? Spine (Phila Pa 1976), 1993. 18(13): p. 1728-35.	Exclusion	Wrong population
Chertok, I.R. and S.H. Archer, Evaluation of a midwife- and nurse-delivered 5 A's prenatal smoking cessation program. J Midwifery Womens Health, 2015. 60(2): p. 175-81.	Exclusion	Wrong population
Cheuk, D.K., V. Wong, and W.X. Chen, Acupuncture for autism spectrum disorders (ASD). Cochrane Database Syst Rev, 2011(9): p. Cd007849.	Exclusion	Wrong study design
Cheung, C.M.G. and T.Y. Wong, Is age-related macular degeneration a manifestation of systemic disease? New prospects for early intervention and treatment. Journal of Internal Medicine, 2014. 276(2): p. 140-153.	Exclusion	Wrong population
Cheung, W.W., L. Heeney, and J.L. Pound, An advance triage system. Accid Emerg Nurs, 2002. 10(1): p. 10-6.	Exclusion	Wrong population
Cheville, A.L., et al., Integrating Function-Directed Treatments into Palliative Care. Pm r, 2017. 9(9s2): p. S335-s346.	Exclusion	Wrong population
Chew, F. and S. Palmer, Establishing an Internet-based tobacco-control network for Czech health professionals. Health Promot Pract, 2005. 6(1): p. 109-16.	Exclusion	Wrong population
Chi, F.W., et al., Alcohol brief intervention in primary care: Blood pressure outcomes in hypertensive patients. J Subst Abuse Treat, 2017. 77: p. 45-51.	Exclusion	Wrong population
Chi, F.W., et al., Alcohol brief intervention in primary care: Blood pressure outcomes in hypertensive patients. Journal of Substance Abuse Treatment, 2017. 77: p. 45-51.	Duplicate
Chiauzzi, E., et al., Identifying primary care skills and competencies in opioid risk management. Journal of Continuing Education in the Health Professions, 2011. 31(4): p. 231-240.	Exclusion	Wrong population
Child NM, Das R. Is cardiac magnetic resonance imaging assessment of myocardial viability useful for predicting which patients with impaired ventricles might benefit from revascularization? Interactive cardiovascular and thoracic surgery. 2012;14(4):395-8.	Exclusion	Wrong population
Childs JD, Harman JS, Rodeghero JR, Horn M, George SZ. Implications of practice setting on clinical outcomes and efficiency of care in the delivery of physical therapy services. The Journal of orthopaedic and sports physical therapy. 2014;44(12):955-63.	Exclusion	Wrong population
Childs, J.C., S.B. Sepples, and K.A. Moody, Educational innovations. Mentoring youth: a service-learning course within a college of nursing. Journal of Nursing Education, 2003. 42(4): p. 182-185.	Exclusion	Wrong population
Chiriboga, C.A., et al., Incidence and prevalence of HIV encephalopathy in children with HIV infection receiving highly active anti-retroviral therapy (HAART). J Pediatr, 2005. 146(3): p. 402-7.	Exclusion	Wrong population
Chiuve, S.E., et al., Adherence to a low-risk, healthy lifestyle and risk of sudden cardiac death among women. JAMA: Journal of the American Medical Association, 2011. 306(1): p. 62-69.	Exclusion	Wrong population
Chng, G.S., et al., Family profiles of maltreated children in Singapore: A latent class analysis. Child Abuse Negl, 2018. 79: p. 465-475.	Exclusion	Wrong population
Cho, T., et al., Changes in treatment for alcohol use disorder in Japan. Alcoholism: Clinical and Experimental Research, 2018. 42(Supplement 2): p. 96A.	Exclusion	Wrong population
Chohan SA, Venkatesh PK, How CH. Long-term complications of stroke and secondary prevention: an overview for primary care physicians. Singapore medical journal. 2019;60(12):616-20.	Exclusion	Wrong population
Choi, N.G., D.M. DiNitto, and C.N. Marti, Treatment use, perceived need, and barriers to seeking treatment for substance abuse and mental health problems among older adults compared to younger adults. Drug Alcohol Depend, 2014. 145: p. 113-20.	Exclusion	Wrong population
Choi, N.G., et al., Association between Nonmedical Marijuana and Pain Reliever Uses among Individuals Aged 50. Journal of Psychoactive Drugs, 2017. 49(4): p. 267-278.	Exclusion	Wrong population
Choi, S.H., et al., Does Quitting Smoking Make a Difference Among Newly Diagnosed Head and Neck Cancer Patients? Nicotine & Tobacco Research, 2016. 18(12): p. 2216-2224.	Exclusion	Wrong population
Choi, S.H., et al., Web-enhanced tobacco tactics with telephone support versus 1-800-QUIT-NOW telephone line intervention for operating engineers: randomized controlled trial. J Med Internet Res, 2014. 16(11): p. e255.	Exclusion	Wrong population
Choi, S.H., et al., Web-enhanced tobacco tactics with telephone support versus 1-800-QUIT-NOW telephone line intervention for operating engineers: randomized controlled trial. Journal of Medical Internet Research, 2014. 16(11): p. e255-e255.	Duplicate
Chouinard, S., A. Prasad, and R. Brown, Survey Assessing Medical Student and Physician Knowledge and Attitudes Regarding the Opioid Crisis. Wmj, 2018. 117(1): p. 34-37.	Exclusion	Wrong population
Chouinard, S., A. Prasad, and R. Brown, Survey assessing medical student and physician knowledge and attitudes regarding the opioid crisis. Wisconsin Medical Journal, 2018. 117(1): p. 34-37.	Duplicate
Chowdhary, A., et al., How do mental health first aid ™ interventions influence patient help-seeking behaviours? A dilemma for pharmacist mental health first aid responders. Research in Social & Administrative Pharmacy, 2019. 15(1): p. 106-108.	Exclusion	Wrong population
Christen, W.G., et al., A prospective study of cigarette smoking and risk of age-related macular degeneration in men. JAMA: Journal of the American Medical Association, 1996. 276(14): p. 1147-1151.	Exclusion	Wrong population
Christo, G. and V.A. Silva, A Portuguese version of Cristo Inventory for Substance-Misuse Services: A simple outcome evaluation tool. Brazilian Journal of Medical and Biological Research, 2002. 35(10): p. 1111-1118.	Exclusion	Wrong population
Chua, S.M. and T.S. Lee, Abuse of prescription buprenorphine, regulatory controls and the role of the primary physician. Annals of the Academy of Medicine Singapore, 2006. 35(7): p. 492-495.	Exclusion	Wrong population
Chui, C.Y., et al., Factors associated with nicotine replacement therapy use among hospitalised smokers. Drug Alcohol Rev, 2018. 37(4): p. 514-519.	Exclusion	Wrong population
Chuo, C.Y., et al., Spinal infection in intravenous drug abusers. J Spinal Disord Tech, 2007. 20(4): p. 324-8.	Exclusion	Wrong population
Church, O.M. and T.F. Babor, Barriers and breakthroughs: substance abuse curricula in nursing education. J Nurs Educ, 1995. 34(6): p. 278-81.	Exclusion	Wrong population
Churchill, R., Enhanced primary care may encourage remission in depression. Evidence Based Mental Health, 2003. 6(2): p. 47-47.	Exclusion	Wrong population
Cianelli, R., et al., Impact of Mano a Mano-Mujer, an HIV prevention intervention, on depressive symptoms among Chilean women. J Psychiatr Ment Health Nurs, 2013. 20(3): p. 263-72.	Exclusion	Wrong population
Cicero, T.J., M.S. Ellis, and H.D. Chilcoat, Understanding the use of diverted buprenorphine. Drug Alcohol Depend, 2018. 193: p. 117-123.	Exclusion	Wrong population
Cicero, T.J., M.S. Ellis, and H.D. Chilcoat, Understanding the use of diverted buprenorphine. Drug & Alcohol Dependence, 2018. 193: p. 117-123.	Duplicate
Cicolini, G., et al., Impulsivity in inpatient substance abusers: An exploratory study. Journal of Clinical Nursing, 2014. 23(5-6): p. 896-899.	Exclusion	Wrong population
Ciechanowski, P., et al., Community-integrated home-based depression treatment in older adults: a randomized controlled trial. Jama, 2004. 291(13): p. 1569-77.	Exclusion	Wrong population
Cima, R.R., et al., Incidence and Characteristics of Potential and Actual Retained Foreign Object Events in Surgical Patients. Journal of the American College of Surgeons, 2008. 207(1): p. 80-87.	Exclusion	Wrong population
Ciocca, G., et al., Is Testosterone a Food for the Brain? Sex Med Rev, 2016. 4(1): p. 15-25.	Exclusion	Wrong population
Ciriaco, P., et al., Spontaneous pneumothorax in cocaine users. Qjm, 2019. 112(7): p. 519-522.	Exclusion	Wrong population
Claassen, D.O., et al., Tetrabenazine Treatment Patterns and Outcomes for Chorea Associated with Huntington Disease: A Retrospective Chart Review. J Huntingtons Dis, 2018. 7(4): p. 345-353.	Exclusion	Wrong population
Claire Van Hout, M. and T. Bingham, Mothers' experiences of their children's detoxification in the home: results from a pilot study. Community Practitioner, 2012. 85(7): p. 30-33.	Exclusion	Wrong population
Clark, A., et al., Assessing Fidelity of a Community-Based Opioid Overdose Prevention Program: Modification of the Fidelity Checklist. J Nurs Scholarsh, 2016. 48(4): p. 371-7.	Exclusion	Wrong population
Clark, B.J., et al., Barriers to alcohol treatment in medical intensive care unit survivors with alcohol misuse: A qualitative study. Alcoholism: Clinical and Experimental Research, 2016. 40(SUPPL. 1): p. 243A.	Exclusion	Wrong study design
Clark AF. Effect of a Neonatal Abstinence Syndrome Training Program on Nurses' Confidence and Ability to Use the Finnegan Scoring Tool. Nursing for women's health. 2019;23(6):485-93.	Exclusion	Wrong population
Clark, C. and J. Farnsworth, Program for recovering nurses: an evaluation. Medsurg Nurs, 2006. 15(4): p. 223-30.	Inclusion			Inclusion
Clark, C. and J. Farnsworth, Program for recovering nurses: an evaluation. Medsurg nursing : official journal of the Academy of Medical-Surgical Nurses, 2006. 15(4): p. 223-230.	Duplicate
Clark, C. and J. Farnsworth, Research for practice. Program for recovering nurses: an evaluation. MEDSURG Nursing, 2006. 15(4): p. 223-230.	Duplicate
Clark, C.M., Substance abuse among nursing students. Establishing a comprehensive policy and procedure for faculty intervention. Nurse Educ, 1999. 24(2): p. 16-9.	Exclusion	Wrong population
Clark, D.B., et al., Screening and brief intervention for underage drinkers. Mayo Clinic Proceedings, 2010. 85(4): p. 380-391.	Exclusion	Wrong population
Clark, M.R. and G.J. Treisman, Optimizing treatment with opioids and beyond. Adv Psychosom Med, 2011. 30: p. 92-112.	Exclusion	Wrong population
Clark, M.R. and G.J. Treisman, Optimizing treatment with opioids and beyond. Advances in Psychosomatic Medicine, 2011. 30: p. 92-112.	Duplicate
Clark, P.A., et al., Outcomes for patients with dementia from the Cleveland Alzheimer's Managed Care Demonstration. Aging & Mental Health, 2004. 8(1): p. 40-51.	Exclusion	Wrong population
Clark, R.E., Family support and substance use outcomes for persons with mental illness and substance use disorders. Schizophr Bull, 2001. 27(1): p. 93-101.	Exclusion	Wrong population
Clark, R.E., et al., The evidence doesn't justify steps by state Medicaid programs to restrict opioid addiction treatment with buprenorphine. Health Aff (Millwood), 2011. 30(8): p. 1425-33.	Exclusion	Wrong population
Clark, R.E., et al., The Evidence Doesn't Justify Steps By State Medicaid Programs To Restrict Opioid Addiction Treatment With Buprenorphine. Health Affairs, 2011. 30(8): p. 1425-1433.	Duplicate
Clark, R.E., et al., The evidence doesn't justify steps by state medicaid programs to restrict opioid addiction treatment with buprenorphine. Health Affairs, 2011. 30(8): p. 1425-1433.	Duplicate
Clark, W.D., Alcoholism: blocks to diagnosis and treatment. Am J Med, 1981. 71(2): p. 275-86.	Exclusion	Wrong population
Clarke, E.L., J.R. Evans, and L. Smeeth, Community screening for visual impairment in older people. Cochrane Database Syst Rev, 2018. 2: p. Cd001054.	Exclusion	Wrong population
Clarkson Freeman, P.A., Prevalence and relationship between adverse childhood experiences and child behavior among young children. Infant Ment Health J, 2014. 35(6): p. 544-54.	Exclusion	Wrong population
Claudius, I.A., et al., Case-controlled Analysis of Patient-based Risk Factors for Assault in the Healthcare Workplace. West J Emerg Med, 2017. 18(6): p. 1153-1158.	Exclusion	Wrong population
Claus, B.O., et al., Role of an electronic antimicrobial alert system in intensive care in dosing errors and pharmacist workload. Int J Clin Pharm, 2015. 37(2): p. 387-94.	Exclusion	Wrong population
Clay, S.W., Treatment of addiction in the elderly. Aging Health, 2010. 6(2): p. 177-189.	Exclusion	Wrong population
Clay, S.W., J. Allen, and T. Parran, A review of addiction. Postgrad Med, 2008. 120(2): p. E01-7.	Exclusion	Wrong population
Clay, S.W., J. Allen, and T. Parran, A review of addiction. Postgraduate Medicine, 2008. 120(2): p. E01-7.	Duplicate
Clay, S.W., J. Allen, and T. Parran, A review of addiction. Postgraduate Medicine, 2008. 120(2).	Duplicate
Clayer, J.R., et al., Prevalence of psychiatric disorders in rural South Australia. Med J Aust, 1995. 163(3): p. 124-5, 128-9.	Exclusion	Wrong population
Cleary, M., et al., Promoting dual diagnosis awareness in everyday clinical practice. J Psychosoc Nurs Ment Health Serv, 2008. 46(12): p. 43-9.	Exclusion	Wrong population
Cleary, M., et al., Promoting dual diagnosis awareness in everyday clinical practice. Journal of Psychosocial Nursing & Mental Health Services, 2008. 46(12): p. 43-49.	Duplicate
Cleary, P.D., et al., Behavior changes after notification of HIV infection. American Journal of Public Health, 1991. 81(12): p. 1586-1590.	Exclusion	Wrong population
Clegg, D.O., D.J. Reda, and M. Abdellatif, Comparison of sulfasalazine and placebo for the treatment of axial and peripheral articular manifestations of the seronegative spondylarthropathies: a Department of Veterans Affairs cooperative study. Arthritis Rheum, 1999. 42(11): p. 2325-9.	Exclusion	Wrong population
Clemans-Cope L, Holla N, Lee HC, Cong AS, Castro R, Chyi L, et al. Neonatal abstinence syndrome management in California birth hospitals: results of a statewide survey. Journal of perinatology : official journal of the California Perinatal Association. 2020;40(3):463-72.	Exclusion	Wrong population
Clemans-Cope L, Lynch V, Epstein M, Kenney GM. Opioid and Substance Use Disorder and Receipt of Treatment Among Parents Living With Children in the United States, 2015-2017. Annals of family medicine. 2019;17(3):207-11	Exclusion	Wrong population
Clements, R.V., Litigation in gynaecology. Reviews in Gynaecological Practice, 2003. 3(2): p. 70-74.	Exclusion	Wrong population
Clemmer, J., When an addicted nurse comes back to work. RN, 1987. 50(10): p. 62-64.	Exclusion	Wrong study design	case-report?
Cleveland, L.M. and R. Bonugli, Experiences of mothers of infants with neonatal abstinence syndrome in the neonatal intensive care unit. J Obstet Gynecol Neonatal Nurs, 2014. 43(3): p. 318-29.	Exclusion	Wrong population
Cleveland, L.M. and R. Bonugli, Experiences of Mothers of Infants with Neonatal Abstinence Syndrome in the Neonatal Intensive Care Unit. JOGNN: Journal of Obstetric, Gynecologic & Neonatal Nursing, 2014. 43(3): p. 318-329.	Duplicate
Clinton-Sherrod, M., et al., The Impact of Work-Related Factors on Soldiers' Treatment: Providers' Perspectives. Journal of Social Work Practice in the Addictions, 2012. 12(1): p. 69-88.	Exclusion	Wrong population
Clubb, R.L., Promoting non-tobacco use in childhood. Pediatric Nursing, 1991. 17(6): p. 566-570.	Exclusion	Wrong population
Cluver, L., et al., Reducing child abuse amongst adolescents in low- and middle-income countries: A pre-post trial in South Africa. BMC Public Health, 2016. 16(1): p. 567.	Exclusion	Wrong population
Coan, L., L.J. Windsor, and L.M. Romito, Increasing Tobacco Intervention Strategies by Oral Health Practitioners in Indiana. J Dent Hyg, 2015. 89(3): p. 190-201.	Exclusion	Wrong population
Cobain, K., et al., Brief interventions in dependent drinkers: a comparative prospective analysis in two hospitals. Alcohol Alcohol, 2011. 46(4): p. 434-40.	Exclusion	Wrong population
Cobiac, L., et al., Cost-effectiveness of interventions to prevent alcohol-related disease and injury in Australia. Addiction, 2009. 104(10): p. 1646-1655.	Exclusion	Wrong population
Cochran, G., et al., A community pharmacy intervention for opioid medication misuse: A pilot randomized clinical trial. J Am Pharm Assoc (2003), 2018. 58(4): p. 395-403.	Exclusion	Wrong population
Coder, B., et al., Reported beverage consumed and alcohol-related diseases among male hospital inpatients with problem drinking. Alcohol Alcohol, 2009. 44(2): p. 216-21.	Exclusion	Wrong population
Coder, B., et al., Reported Beverage Consumed and Alcohol-Related Diseases among Male Hospital Inpatients with Problem Drinking. Alcohol & Alcoholism, 2009. 44(2): p. 216-221.	Duplicate
Coenen, A., K.D. Marek, and S.P. Lundeen, Using nursing diagnoses to explain utilization in a community nursing center. Research in Nursing & Health, 1996. 19(5): p. 441-445.	Exclusion	Wrong population
Coetzee, J., GP-led services for alcohol misuse: The fresh start clinic. London Journal of Primary Care, 2011(1): p. 11-15.	Exclusion	Wrong population
Coffa D, Snyder H. Opioid Use Disorder: Medical Treatment Options. American family physician. 2019;100(7):416-25.	Exclusion	Wrong population
Coffa D, Snyder H. Opioid use disorder: Medical treatment options. American family physician. 2019;100(7):416-25.	Duplicate
Coffa D, Snyder H. Opioid Use Disorder: Medical Treatment Options. American family physician. 2019;100(7):416-25.	Duplicate
Coffey, C.P., et al., The effect of an interprofessional pain service on nonmalignant pain control. Am J Health Syst Pharm, 2019. 76(Supplement_2): p. S49-s54.	Exclusion	Wrong population
Coffey, R., et al., Impact of the implementation of an alcohol withdrawal guideline on patients with burn injuries. Clin Nurse Spec, 2011. 25(6): p. 286-93.	Exclusion	Wrong population
Coffey, R. and C.V. Murphy, Effects of alcohol use and abuse on critically ill burn patients. Critical Care Nursing Clinics of North America, 2012. 24(1): p. 1-7.	Exclusion	Wrong population
Coffin, P.O., et al., Identifying injection drug users at risk of nonfatal overdose. Acad Emerg Med, 2007. 14(7): p. 616-23.	Exclusion	Wrong population
Cogdell, C., M.S. Jackson, and C. Adedoyin, The Nexus of Religion and Addiction Counseling: A Reflective Perspective. Journal of Human Behavior in the Social Environment, 2014. 24(5): p. 621-634.	Exclusion	Wrong population
Cohen V, Powell E, Lake C. Failure of neuraxial anaesthesia in a patient with Velocardiofacial syndrome. International journal of obstetric anesthesia. 2011;20(3):256-9.	Exclusion	Wrong population
Cohen J, Zelan W, Phang J, Laprairie RB, Yanbo Z, Wei Z, et al. Cannabinoids as an Emerging Therapy for Posttraumatic Stress Disorder and Substance Use Disorders. Journal of Clinical Neurophysiology. 2020;37(1):28-34.	Exclusion	Wrong population
Cohen, D. and M. Rhydderch, Measuring a doctor's performance: Personality, health and well-being. Occupational Medicine, 2006. 56(7): p. 438-440.	Exclusion	Wrong publication type	editorial
Cohen, D., S.J. Winstanley, and G. Greene, Understanding doctors' attitudes towards self-disclosure of mental ill health. Occup Med (Lond), 2016. 66(5): p. 383-9.	Exclusion	Wrong disorder
Cohen, M.H., Legal issues in caring for patients with kidney disease by selectively integrating complementary therapies. Advances in Chronic Kidney Disease, 2005. 12(3): p. 300-311.	Exclusion	Wrong population
Colameco, S., J. Armando, and C. Trotz, Opiate dependence treatment with buprenorphine: one year's experience in a family practice residency setting. Journal of Addictive Diseases, 2005. 24(2): p. 25-32.	Exclusion	Wrong population
Cole, B., et al., Reinventing the Reel: An Innovative Approach to Resident Skill-Building in Motivational Interviewing for Brief Intervention. Substance Abuse, 2012. 33(3): p. 278-281.	Exclusion	Wrong population
Cole, J.A., et al., Cardiovascular medication use following percutaneous coronary intervention: the Australian experience. Cardiovasc Ther, 2014. 32(2): p. 47-51.	Exclusion	Wrong population
Cole, M.G., F. Bellavance, and A. Mansour, Prognosis of depression in elderly community and primary care populations: a systematic review and meta-analysis. Am J Psychiatry, 1999. 156(8): p. 1182-9.	Exclusion	Wrong study design
Cole, R.P., S.J. Scialla, and L. Bednarz, Functional recovery in cancer rehabilitation. Archives of Physical Medicine & Rehabilitation, 2000. 81(5): p. 623-627.	Exclusion	Wrong population
Cole, S.A. and M. Raju, Overcoming barriers to integration of primary care and behavioral healthcare: focus on knowledge and skills. Behav Healthc Tomorrow, 1996. 5(5): p. 30-7.	Exclusion	Wrong population
Coleman, E.A., et al., Chronic care clinics: a randomized controlled trial of a new model of primary care for frail older adults. J Am Geriatr Soc, 1999. 47(7): p. 775-83.	Exclusion	Wrong population
Coleman, E.A., et al., Assessing substance abuse among health care students and the efficacy of educational interventions. J Prof Nurs, 1997. 13(1): p. 28-37.	Exclusion	Wrong population
Coletsos, I.C. and H.J. Bursztajn, Self-Medication: Medicating the Doctor, Medicating the Patient. Psychiatric Times, 2011. 28(11): p. 1-8.	Exclusion	Wrong publication type	Letter to the Editor
Colledge, F., et al., The effects of an acute bout of exercise on neural activity in alcohol and cocaine craving: study protocol for a randomised controlled trial. Trials, 2018. 19(1): p. 713.	Exclusion	Wrong population
Colledge, F., et al., The effects of an acute bout of exercise on neural activity in alcohol and cocaine craving: study protocol for a randomised controlled trial. Trials, 2018. 19(1): p. N.PAG-N.PAG.	Duplicate
Collins, D., et al., "If It Wasn't for Him, I Wouldn't Have Talked to Them": Qualitative Study of Addiction Peer Mentorship in the Hospital. Journal of General Internal Medicine, 2019.	Exclusion	Wrong study design	CHECK
Collins, G.B., New hope for impaired physicians: helping the physician while protecting patients. Cleve Clin J Med, 1998. 65(2): p. 101-6.	Exclusion	Wrong outcome
Collins, G.B., et al., Chemical dependency treatment outcomes of residents in anesthesiology: results of a survey. Anesth Analg, 2005. 101(5): p. 1457-62.	Exclusion	Wrong population
Colt, H.G., et al., Follow-up and surveillance of the patient with lung cancer after curative-intent therapy: Diagnosis and management of lung cancer, 3rd ed: American College of Chest Physicians evidence-based clinical practice guidelines. Chest, 2013. 143(5 Suppl): p. e437S-e454S.	Exclusion	Wrong population
Comiskey, C.M. and G. Cox, Analysis of the impact of treatment setting on outcomes from methadone treatment. J Subst Abuse Treat, 2010. 39(3): p. 195-201.	Exclusion	Wrong population
Condinho, M.L. and C.J. Sinogas, Alcohol abuse and diabetes: Case-study. International Journal of Clinical Pharmacy, 2013. 35(5 SUPPL. 2): p. 897-898.	Exclusion	Wrong study design
Conen, D., et al., Smoking, smoking cessation, [corrected] and risk for symptomatic peripheral artery disease in women: a cohort study. Annals of Internal Medicine, 2011. 154(11): p. 719-726.	Exclusion	Wrong population
Conn, D.K., et al., Program evaluation of a telepsychiatry service for older adults connecting a university-affiliated geriatric center to a rural psychogeriatric outreach service in Northwest Ontario, Canada. Int Psychogeriatr, 2013. 25(11): p. 1795-800.	Exclusion	Wrong population
Connolly, J., et al., Predictors of Long-term Opioid Use Following Lumbar Fusion Surgery. Spine, 2017. 42(18): p. 1405-1411.	Exclusion	Wrong population
Connor, J.P., P.S. Haber, and W.D. Hall, Alcohol use disorders. Lancet, 2016. 387(10022): p. 988-998.	Exclusion	Wrong population
Connor, J.P., P.S. Haber, and W.D. Hall, Alcohol use disorders. Lancet, 2016. 387 North American Edition(10022): p. 988-998.	Duplicate
Conroy, S. and D. Hill, Failure to identify or effectively manage prescription opioid dependence acted as a gateway to heroin use - Buprenorphine/naloxone treatment and recovery in a surgical patient. BMJ Case Reports, 2014. 2014: p. 207458.	Exclusion	Wrong study design
Consolaro, A., et al., Physicians' and parents' ratings of inactive disease are frequently discordant in juvenile idiopathic arthritis. Journal of Rheumatology, 2007. 34(8): p. 1773-1776.	Exclusion	Wrong population
Cook, C., S. Fay, and K. Rockwood, Decreased initiation of usual activities in people with mild-to-moderate Alzheimer's disease: a descriptive analysis from the VISTA clinical trial. Int Psychogeriatr, 2008. 20(5): p. 952-63.	Exclusion	Wrong population
Cook, C.L., S.K. Dahms, and S.J. Meiers, Enhancing Care for Infants With Neonatal Abstinence Syndrome: An Evidence-Based Practice Approach in a Rural Midwestern Region. Worldviews Evid Based Nurs, 2017. 14(5): p. 422-423.	Exclusion	Wrong population
Cook CE, Fantasia HC. Interventions for the Treatment of Neonatal Abstinence Syndrome. Nursing for women's health. 2019;23(4):357-65.	Exclusion	Wrong population
Cook, D., et al., Withdrawal of mechanical ventilation in anticipation of death in the intensive care unit. N Engl J Med, 2003. 349(12): p. 1123-32.	Exclusion	Wrong population
Cook, L.M., Can nurses trust nurses in recovery reentering the workplace? Nursing, 2013. 43(3): p. 21-4.	Exclusion	Wrong population
Cook, L.M., Can nurses trust nurses in recovery reentering the workplace? Nursing, 2013. 43(3): p. 21-24.	Duplicate
Cookson, C., et al., Smoking and its treatment in addiction services: clients' and staff behaviour and attitudes. BMC Health Services Research, 2014. 14(1): p. 304-304.	Exclusion	Wrong population
Cooley, F.B. and D. Lasser, Managing alcohol abuse in a family context. Am Fam Physician, 1992. 45(4): p. 1735-9.	Exclusion	Wrong population
Cooley, F.B. and D. Lasser, Managing alcohol abuse in a family context. American Family Physician, 1992. 45(4): p. 1735-1739.	Duplicate
Cooley, M.E., et al., Patient-reported receipt of and interest in smoking-cessation interventions after a diagnosis of cancer. Cancer, 2011. 117(13): p. 2961-9.	Exclusion	Wrong population
Cooley, M.E., et al., Patient-reported receipt of and interest in smoking-cessation interventions after a diagnosis of cancer. Cancer (0008543X), 2011. 117(13): p. 2961-2969.	Duplicate
Cooley, M.E., R. Lundin, and L. Murray, Smoking cessation interventions in cancer care: opportunities for oncology nurses and nurse scientists. Annual Review of Nursing Research, 2009. 27: p. 243-272.	Exclusion	Wrong study design
Cooley, M.E., et al., Smoking cessation and lung cancer: oncology nurses can make a difference. Seminars in Oncology Nursing, 2008. 24(1): p. 16-26.	Exclusion	Wrong population
Cooper, P., et al., Participants' evaluation of a training programme in dual diagnosis. Nurs Stand, 2006. 20(25): p. 48-56.	Exclusion	Wrong population
Cooper, S.C., et al., Endoscopic surveillance for Barrett's oesophagus: the patients' perspective. Eur J Gastroenterol Hepatol, 2009. 21(8): p. 850-4.	Exclusion	Wrong population
Cooper HLF, Cloud DH, Young AM, Freeman PR. When Prescribing Isn't Enough - Pharmacy-Level Barriers to Buprenorphine Access. New England Journal of Medicine. 2020;383(8):703-5.	Exclusion	Wrong population
Cooper-Patrick, L., et al., Exercise and depression in midlife: a prospective study. American Journal of Public Health, 1997. 87(4): p. 670-673.	Exclusion	Wrong population
Copello, A., et al., The relative efficacy of two levels of a primary care intervention for family members affected by the addiction problem of a close relative: a randomized trial. Addiction, 2009. 104(1): p. 49-58.	Exclusion	Wrong population
Coplan, J., Autistic spectrum disorders in 3D. Pa Nurse, 2010. 65(4): p. 12-4.	Exclusion	Wrong population
Corelli, R.L. and K.S. Hudmon, Pharmacologic interventions for smoking cessation. Critical Care Nursing Clinics of North America, 2006. 18(1): p. 39-51.	Exclusion	Wrong population
Coriale, G., et al., Treatment of alcohol use disorder from a psychological point of view. Riv Psichiatr, 2018. 53(3): p. 141-148.	Exclusion	Wrong population
Cornelius, B., et al., Under-recognition and under-treatment of DSM-IV classified mood and anxiety disorders among disability claimants. Disabil Rehabil, 2014. 36(14): p. 1161-8.	Exclusion	Wrong population
Cornelius, L.R., et al., High prevalence of early onset mental disorders among long-term disability claimants. Disabil Rehabil, 2016. 38(6): p. 520-7.	Exclusion	Wrong population
Cornuz, J., Smoking cessation intervention in clinical practice. Onkologie, 2002. 25(5): p. 413-8.	Exclusion	Wrong population
Cornuz, J., Treating tobacco use and dependence in clinical practice. Expert Opin Pharmacother, 2006. 7(6): p. 783-92.	Exclusion	Wrong population
Cornuz, J., Smoking cessation interventions in clinical practice. Eur J Vasc Endovasc Surg, 2007. 34(4): p. 397-404.	Exclusion	Wrong population
Cornuz, J., et al., Cost-effectiveness of pharmacotherapies for nicotine dependence in primary care settings: a multinational comparison. Tob Control, 2006. 15(3): p. 152-9.	Exclusion	Wrong population
Cornuz, J., et al., Cost-effectiveness of pharmacotherapies for nicotine dependence in primary care settings: a multinational comparison. Tobacco Control, 2006. 15(3): p. 152-159.	Duplicate
Corrarino, J.E., et al., Linking substance-abusing pregnant women to drug treatment services: a pilot program. Journal of obstetric, gynecologic, and neonatal nursing : JOGNN / NAACOG, 2000. 29(4): p. 369-376.	Exclusion	Wrong population
Corrarino, J.E., et al., Linking substance-abusing pregnant women to drug treatment services: a pilot program. J Obstet Gynecol Neonatal Nurs, 2000. 29(4): p. 369-76.	Duplicate
Corrarino, J.E., et al., Linking substance-abusing pregnant women to drug treatment services: a pilot program. JOGNN: Journal of Obstetric, Gynecologic & Neonatal Nursing, 2000. 29(4): p. 369-376.	Duplicate
Correa-Fernandez, V., et al., Evaluation of the Taking Texas Tobacco Free Workplace Program within behavioral health centers. Transl Behav Med, 2019. 9(2): p. 319-327.	Exclusion	Wrong population
Correll, C.U., What are we looking for in new antipsychotics? Journal of Clinical Psychiatry, 2011. 72(SUPPL. 1): p. 9-13.	Exclusion	Wrong population
Corse, S.J., M.K. McHugh, and S.M. Gordon, Enhancing provider effectiveness in treating pregnant women with addictions. J Subst Abuse Treat, 1995. 12(1): p. 3-12.	Exclusion	Wrong population
Corse, S.J. and M. Smith, Reducing substance abuse during pregnancy. Discriminating among levels of response in a prenatal setting. J Subst Abuse Treat, 1998. 15(5): p. 457-67.	Exclusion	Wrong population
Costa, M., et al., Barriers and levers in screening and care for alcohol use disorders among French general practitioners: results from a computer-assisted telephone interview-based survey. Alcoholism Treatment Quarterly, 2019. 37(2): p. 207-224.	Exclusion	Wrong population
Costa AMN. Bipolar disorder: Burden of disease and related costs. [Portuguese]. Revista de Psiquiatria Clinica. 2008;35(3):104-10.	Exclusion	Foreign language
Coste, F., et al., Naturalistic disease management study of patients with alcohol dependence in the primary care setting in the United Kingdom (STREAM). Value in Health, 2013. 16(7): p. A551.	Exclusion	Wrong population
Costello, M.J., et al., Effects of 12-step mutual support and professional outpatient services on short-term substance use outcomes among adults who received inpatient treatment. Addictive Behaviors, 2019. 98: p. 106055.	Exclusion	Wrong population
Costello, R.M., et al., Comprehensive alcohol treatment planning, implementation, and evaluation. Int J Addict, 1976. 11(4): p. 553-70.	Exclusion	Wrong population
Cote, C.G. and K.R. Chapman, Diagnosis and treatment considerations for women with COPD. International Journal of Clinical Practice, 2009. 63(3): p. 486-493.	Exclusion	Wrong population
Cote, M.C., Vascular nurse as a smoking cessation specialist. Journal of Vascular Nursing, 2000. 18(2): p. 47-53.	Exclusion	Wrong population
Cottraux, J., Behavioral psychotherapy applications in the medically ill. Psychotherapy and Psychosomatics, 1993. 60(3-4): p. 116-128.	Exclusion	Wrong population
Couchoud, C., et al., Access to and characteristics of palliative care-related hospitalization in the management of end-stage renal disease patients on renal replacement therapy in France. Nephrology (Carlton), 2017. 22(8): p. 598-608.	Exclusion	Wrong population
Coultas, D., et al., A randomized trial of two types of nurse-assisted home care for patients with COPD. CHEST, 2005. 128(4): p. 2017-2024.	Exclusion	Wrong population
Coulton, S., et al., Screening and brief interventions for hazardous alcohol use in accident and emergency departments: a randomised controlled trial protocol. BMC Health Serv Res, 2009. 9: p. 114.	Exclusion	Wrong population
Coulton, S., et al., Screening and brief interventions for hazardous alcohol use in accident and emergency departments: a randomised controlled trial protocol. BMC Health Services Research, 2009. 9: p. 114-114.	Duplicate
Cournot, M., et al., Management of hepatitis C in active drugs users: experience of an addiction care hepatology unit. Gastroenterol Clin Biol, 2004. 28(6-7 Pt 1): p. 533-9.	Exclusion	Wrong population
Coutinho, A.D., et al., Long-term opioid users with chronic noncancer pain: Assessment of opioid abuse risk and relationship with healthcare resource use. J Opioid Manag, 2018. 14(2): p. 131-141.	Exclusion	Wrong population
Couto, J.E., et al., High rates of inappropriate drug use in the chronic pain population. Population Health Management, 2009. 12(4): p. 185-190.	Exclusion	Wrong population
Covell CL, Sands SR, Ingraham K, Lavoie-Tremblay M, Price SL, Reichert C, et al. Mapping the peer-reviewed literature on accommodating nurses' return to work after leaves of absence for mental health issues: a scoping review. Human Resources for Health. 2020;18(1):1-7.	Exclusion	Wrong study design
Covington, L.L., et al., An innovative tobacco use cessation program for military dental clinics. J Contemp Dent Pract, 2005. 6(2): p. 151-63.	Exclusion	Wrong population
Cowan, D.T., Chronic non-cancer pain in older people: current evidence for prescribing. Br J Community Nurs, 2002. 7(8): p. 420-5.	Exclusion	Wrong population
Cox, J.L., How to help your patients stop smoking. Journal of the American Academy of Physician Assistants, 1990. 3(8): p. 600-606.	Exclusion	Wrong population
Cox, L.S., et al., Nicotine dependence treatment for patients with cancer. Cancer, 2003. 98(3): p. 632-44.	Exclusion	Wrong population
Cox K, Kyriakou A, Amjad B, O'Toole S, Flett ME, Welsh M, et al. Shorter anogenital and anoscrotal distances correlate with the severity of hypospadias: A prospective study. Journal of pediatric urology. 2017;13(1):57.e1-.e5.	Exclusion	Wrong population
Cramer, E.H., et al., Is naturopathy as effective as conventional therapy for treatment of menopausal symptoms? Journal of Alternative & Complementary Medicine, 2003. 9(4): p. 529-538.	Exclusion	Wrong population
Cramer, M.E., K.J. Mueller, and D. Harrop, Evaluation informs coalition programming for environmental tobacco smoke reduction. Journal of Community Health Nursing, 2003. 20(4): p. 245-258.	Exclusion	Wrong population
Crandall, C.S., et al., Previous emergency department use among homicide victims and offenders: a case-control study. Ann Emerg Med, 2004. 44(6): p. 646-55.	Exclusion	Wrong population
Crandall, C.S., et al., Previous emergency department use among homicide victims and offenders: a case-control study. Annals of Emergency Medicine, 2004. 44(6): p. 646-655.	Duplicate
Craven, M.A., C.J. Allen, and N. Kates, Community resources for psychiatric and psychosocial problems. Family physicians' referral patterns in urban Ontario. Can Fam Physician, 1995. 41: p. 1325-35.	Exclusion	Wrong population
Craven, M.A., C.J. Allen, and N. Kates, Community resources for psychiatric and psychosocial problems. Family physicians' referral patterns in urban Ontario. Canadian family physician Medecin de famille canadien, 1995. 41: p. 1325-1335.	Duplicate
Cravens, D.D., et al., Home-based comprehensive assessment of rural elderly persons: the CARE project. J Rural Health, 2005. 21(4): p. 322-8.	Exclusion	Wrong population
Crawford, M.J., et al., The recognition and treatment of depression in older people in primary care. Int J Geriatr Psychiatry, 1998. 13(3): p. 172-6.	Exclusion	Wrong population
Cree M, Jairath P, May O. A Hospital-Level Intervention to Improve Outcomes of Opioid Exposed Newborns. Journal of pediatric nursing. 2019;48:77-81.	Exclusion	Wrong population
Crespigny, C., et al., A nursing partnership for better outcomes in Aboriginal mental health, including substance use. Contemp Nurse, 2006. 22(2): p. 275-87.	Exclusion	Wrong population
Crews, K.M., et al., Tobacco and dental implants. General Dentistry, 1999. 47(5): p. 484-488.	Exclusion	Wrong population
Crews, K.M., et al., A survey of oral and maxillofacial surgeons' tobacco-use-related knowledge, attitudes and intervention behaviors. Journal of the American Dental Association (JADA), 2008. 139(12): p. 1643-1651.	Exclusion	Wrong population
Criss SD, Cao P, Bastani M, ten Haaf K, Chen Y, Sheehan DF, et al. Cost-Effectiveness Analysis of Lung Cancer Screening in the United States: A Comparative Modeling Study. Annals of internal medicine. 2019;171(11):796-804.	Exclusion	Wrong population
Critchfield, A.S., Pathways: Comparative effectiveness study of peripartum opioid use disorder in rural Kentucky. Journal of Women's Health, 2018. 27(11): p. 1420-1421.	Exclusion	Wrong population
Croff R, Hoffman K, Alanis-Hirsch K, Ford J, McCarty D, Schmidt L. Overcoming Barriers to Adopting and Implementing Pharmacotherapy: the Medication Research Partnership. The journal of behavioral health services & research. 2019;46(2):330-9.	Exclusion	Wrong population
Croff R, Hoffman K, Alanis-Hirsch K, Ford J, McCarty D, Schmidt L. Overcoming Barriers to Adopting and Implementing Pharmacotherapy: the Medication Research Partnership. Journal of Behavioral Health Services & Research. 2019;46(2):330-9.	Duplicate
Crook TW, Munn EK, Scott TA, Morad A, Wyatt J, Johnson DP, et al. Improving the Discharge Process for Opioid-Exposed Neonates. Hospital pediatrics. 2019;9(8):643-8.	Exclusion	Wrong population
Cropsey, K.L., et al., Predictors of medication adherence and smoking cessation among smokers under community corrections supervision. Addict Behav, 2017. 65: p. 111-117.	Exclusion	Wrong population
Cropsey, K.L., et al., Predictors of medication adherence and smoking cessation among smokers under community corrections supervision. Addictive Behaviors, 2017. 65: p. 111-117.	Duplicate
Croquelois, A., et al., Risk awareness and knowledge of patients with stroke: results of a questionnaire survey 3 months after stroke. Journal of Neurology, Neurosurgery & Psychiatry, 2006. 77(6): p. 726-728.	Exclusion	Wrong population
Crosby, S., et al., The impact of a social norms approach on reducing levels of misperceptions around smokefree hospital entrances amongst patients, staff, and visitors of a NHS hospital: a repeated cross-sectional survey study. BMC Public Health, 2018. 18(1): p. N.PAG-N.PAG.	Exclusion	Wrong disorder
Crosby LR, Offer PL. Intervention with chemically dependent nurses: A paradigm for professional retention. Quality Review Bulletin. 1988;14(4):111-5.	Inclusion			Exclusion	Wrong outcome
Crosfill, M.L., Medical declarations on temperance. Vesalius, 1998. 4(1): p. 5-12.	Exclusion	Wrong population
Cross, W., S. Bologeorges, and D. Angres, Issues and data associated with addictive disease in pharmacists. American Journal on Addictions, 2012. 21(4): p. 383.	Inclusion			Inclusion
Crowley, R., et al., Health and Public Policy to Facilitate Effective Prevention and Treatment of Substance Use Disorders Involving Illicit and Prescription Drugs: An American College of Physicians Position Paper. Annals of Internal Medicine, 2017. 166(10): p. 733-736.	Exclusion	Wrong population
Crowley, T.J., Contingency contracting treatment of drug-abusing physicians, nurses, and dentists. NIDA Res Monogr, 1984. 46: p. 68-83.	Inclusion		subsample of Crowley 1985	Exclusion	Originality
Crowley, T.J., Doctors' drug abuse reduced during contingency-contracting treatment. Alcohol Drug Res, 1985. 6(4): p. 299-307.	Inclusion			Inclusion
Crowther CA, Hiller JE, Haslam RR, Robinson JS. Australian Collaborative Trial of Antenatal Thyrotropin-Releasing Hormone: adverse effects at 12-month follow-up. ACTOBAT Study Group. Pediatrics. 1997;99(3):311-7.	Exclusion	Wrong population
Crumpler, J. and A. Ross, Development of an alcohol withdrawal protocol: a quality of care initiative. J Nurs Care Qual, 2005. 20(4): p. 297-301.	Exclusion	Wrong population
Cruvinel, E., et al., Screening and brief intervention for alcohol and other drug use in primary care: associations between organizational climate and practice. Addict Sci Clin Pract, 2013. 8: p. 4.	Exclusion	Wrong population
Cruz Gonzalez, A.C. and D.J. Marin Zuluaga, Clinical outcome of root caries restorations using ART and rotary techniques in institutionalized elders. Braz Oral Res, 2016. 30(1).	Exclusion	Wrong population
Cruz, M. and H.A. Pincus, Research on the influence that communication in psychiatric encounters has on treatment. Psychiatric Services, 2002. 53(10): p. 1253-1265.	Exclusion	Wrong population
Cruz, M.L., et al., Viral suppression and adherence among HIV-infected children and adolescents on antiretroviral therapy: results of a multicenter study. J Pediatr (Rio J), 2014. 90(6): p. 563-71.	Exclusion	Wrong population
Crysdale, W.S., et al., Management of drooling in individuals with neurodisability: a surgical experience. Dev Med Child Neurol, 2001. 43(6): p. 379-83.	Exclusion	Wrong population
Csete, J. and H. Catania, Methadone treatment providers' views of drug court policy and practice: A case study of New York State. Harm Reduction Journal, 2013. 10(1): p. 35.	Exclusion	Wrong population
Csiernik, R.P., An EAP intervention protocol for occupational health nurses. AAOHN Journal, 1990. 38(8): p. 381-384.	Exclusion	Wrong population
Cully, J.L., Born Into Addiction: Neonatal Abstinence Syndrome and Pediatric Dentistry. Pediatr Dent, 2017. 39(5): p. 358-360.	Exclusion	Wrong population
Culpepper, L., The Role of Primary Care Clinicians in Diagnosing and Treating Bipolar Disorder. Primary Care Companion to the Journal of Clinical Psychiatry, 2010. 12(SUPPL. 1): p. 4-9.	Exclusion	Wrong population
Culpepper, L. and G. Mattingly, A practical guide to recognition and diagnosis of ADHD in adults in the primary care setting. Postgrad Med, 2008. 120(3): p. 16-26.	Exclusion	Wrong population
Culpepper, L., P.R. Muskin, and S.M. Stahl, Major Depressive Disorder: Understanding the Significance of Residual Symptoms and Balancing Efficacy with Tolerability. Am J Med, 2015. 128(9 Suppl): p. S1-s15.	Exclusion	Wrong population
Cummings SR, Coates TJ, Richard RJ, Hansen B, Zahnd EG, VanderMartin R, et al. Training physicians in counseling about smoking cessation. A randomized trial of the "Quit for Life" program. Annals of internal medicine. 1989;110(8):640-7.	Exclusion	Wrong population
Cunningham, C., et al., Buprenorphine treatment in an urban community health center: what to expect. Fam Med, 2008. 40(7): p. 500-6.	Exclusion	Wrong population
Cunningham, C.O., et al., A comparison of buprenorphine induction strategies: patient-centered home-based inductions versus standard-of-care office-based inductions. J Subst Abuse Treat, 2011. 40(4): p. 349-56.	Exclusion	Wrong population
Cunningham, C.O., et al., A comparison of buprenorphine induction strategies: patient-centered home-based inductions versus standard-of-care office-based inductions. Journal of Substance Abuse Treatment, 2011. 40(4): p. 349-356.	Duplicate
Cunningham, C.O., et al., Type of substance use and access to HIV-related health care. AIDS Patient Care & STDs, 2006. 20(6): p. 399-407.	Exclusion	Wrong population
Cunningham, J., Saving a nurse's practice. Texas Nursing Voice, 2009. 3(4): p. 10-11.	Exclusion	Wrong study design	case-report?
Cunningham, J., et al., Client outcomes and the working alliance in the client -- case manager relationship: a causal analysis. Care Management Journals, 2007. 8(3): p. 106-112.	Exclusion	Wrong population
Cunningham, J.A., Short-term recovery from alcohol abuse or dependence: Any evidence of a relationship with treatment use in a general population sample? Alcohol and Alcoholism, 2005. 40(5): p. 419-421.	Exclusion	Wrong population
Cunningham, J.A., Short-term recovery from alcohol abuse or dependence: any evidence of a relationship with treatment use in a general population sample? Alcohol Alcohol, 2005. 40(5): p. 419-21.	Duplicate
Cunningham, J.A., Short-term recovery from alcohol abuse or dependence: Any evidence of a relationshipwith treatment use in a general population sample? Alcohol and Alcoholism, 2005. 40(5): p. 419-421.	Duplicate
Cunningham, P.B., et al., Midtreatment Problems Implementing Evidence-based Interventions in Community Settings. Fam Process, 2019. 58(2): p. 287-304.	Exclusion	Wrong population
Cupertino, A.P., et al., The index of tobacco treatment quality: development of a tool to assess evidence-based treatment in a national sample of drug treatment facilities. Substance Abuse Treatment, Prevention & Policy, 2013. 8: p. 13-13.	Exclusion	Wrong population
Cupertino, P.A., et al., Smoking cessation pharmacotherapy preferences in rural primary care. Nicotine & Tobacco Research, 2008. 10(2): p. 301-307.	Exclusion	Wrong population
Curley, A.W., Dental implant jurisprudence: avoiding the legal failures. Journal (Indiana Dental Association), 2002. 81(3): p. 29-34.	Exclusion	Wrong population
Curry, S.J., et al., A randomized trial of a family-based smoking prevention intervention in managed care. Preventive Medicine, 2003. 37(6): p. 617-626.	Exclusion	Wrong population
Curry, S.J., et al., A randomized trial of a brief primary-care-based intervention for reducing at-risk drinking practices. Health Psychology, 2003. 22(2): p. 156-165.	Exclusion	Wrong population
Curtis, E.K., When dentists do drugs. J Mich Dent Assoc, 2010. 92(12): p. 52-7.	Inclusion		review	Exclusion	Wrong study design
Curtis, E.K., When dentists do drugs. Journal of Michigan Dental Association, 2010. 92(12): p. 52-57.	Duplicate
Curtiss, C.P., Challenges in Pain Assessment in Cognitively Intact and Cognitively Impaired Older Adults With Cancer. Oncology Nursing Forum, 2010. 37: p. 7-16.	Exclusion	Wrong population
Cuthbertson, L., et al., Factors That Promote and Hinder Medication Adherence From the Perspective of Inmates in a Provincial Remand Center: A Mixed Methods Study. J Correct Health Care, 2018. 24(1): p. 21-34.	Exclusion	Wrong population
Cuthbertson, L., et al., Factors That Promote and Hinder Medication Adherence From the Perspective of Inmates in a Provincial Remand Center: A Mixed Methods Study. Journal of correctional health care : the official journal of the National Commission on Correctional Health Care, 2018. 24(1): p. 21-34.	Duplicate
da Cunha, B.F., Ethics and Undertreatment of Pain in Patients with a History of Drug Abuse. Medsurg Nurs, 2015. 24(1): p. Suppl 4-7, 16.	Exclusion	Wrong population
da Cunha, B.F., Ethics and Undertreatment of Pain in Patients with a History of Drug Abuse. Medsurg nursing : official journal of the Academy of Medical-Surgical Nurses, 2015. 24(1).	Duplicate
da Fonseca, M.A., Substance use disorder in adolescence: a review for the pediatric dentist. J Dent Child (Chic), 2009. 76(3): p. 209-16.	Exclusion	Wrong study design
Daaleman, T.P. and B. Frey, Prevalence and patterns of physician referral to clergy and pastoral care providers. Arch Fam Med, 1998. 7(6): p. 548-53.	Exclusion	Wrong population
Daaleman, T.P. and B. Frey, Prevalence and patterns of physician referral to clergy and pastoral care providers. Archives of family medicine, 1998. 7(6): p. 548-553.	Duplicate
Dabney, D.A., Onset of illegal use of mind-altering or potentially addictive prescription drugs among pharmacists. J Am Pharm Assoc (Wash), 2001. 41(3): p. 392-400.	Exclusion	Wrong outcome
Dabrow, S., et al., Combating the stress of residency: one school's approach. Acad Med, 2006. 81(5): p. 436-9.	Exclusion	Wrong population
Dagher, J.H., et al., Acute global outcome in patients with mild uncomplicated and complicated traumatic brain injury. Brain Inj, 2013. 27(2): p. 189-99.	Exclusion	Wrong population
Dagher, J.H., et al., Acute global outcome in patients with mild uncomplicated and complicated traumatic brain injury. Brain Injury, 2013. 27(2): p. 189-199.	Duplicate
D'Aiuto, F., D. Ready, and M.S. Tonetti, Periodontal disease and C-reactive protein-associated cardiovascular risk. Journal of Periodontal Research, 2004. 39(4): p. 236-241.	Exclusion	Wrong population
Dakwar, E., et al., A sub-set of psychoactive effects may be critical to the behavioral impact of ketamine on cocaine use disorder: Results from a randomized, controlled laboratory study. Neuropharmacology, 2018. 142: p. 270-276.	Exclusion	Wrong population
Dale-Perera, A., F. Alam, and P. Barker, Opioid-dependence treatment in the era of recovery: Insights from a UK survey of physicians, patients and out-of-treatment opioid users. Journal of Substance Use, 2015. 20(5): p. 354-362.	Exclusion	Wrong population
Dale-Perera, A., F. Alam, and P. Barker, Opioid-dependence treatment in the era of recovery: Insights from a UK survey of physicians, patients and out-of-treatment opioid users. Journal of Substance Use, 2015. 20(5): p. 354-362.	Duplicate
DalfÃ³, A., Publicaciones cientÃ­ficas. Agora de Enfermeria, 2013. 17(1): p. 36-38.	Exclusion	Wrong population
Dalgard, O., Follow-up studies of treatment for hepatitis C virus infection among injection drug users. Clin Infect Dis, 2005. 40 Suppl 5: p. S336-8.	Exclusion	Wrong population
Daly, M., S. Kermode, and D. Reilly, Evaluation of clinical practice improvement programs for nurses for the management of alcohol withdrawal in hospitals. Contemp Nurse, 2009. 31(2): p. 98-107.	Exclusion	Wrong population
D'Angelo, M.E.S., et al., Gender differences in predictors for long-term smoking cessation following physician advice and nicotine replacement therapy. Canadian Journal of Public Health, 2001. 92(6): p. 418-422.	Exclusion	Wrong population
Danielsson, B., H. Åberg, and L. Strender, Evaluation of Changes in Public Interest Concerning Lipids and Other Cardiovascular Risk Factors Between 1990 and 1995. Scandinavian Journal of Primary Health Care, 2000. 18(3): p. 183-187.	Exclusion	Wrong population
Danielsson, P.E., et al., Reasons why trauma surgeons fail to screen for alcohol problems. Arch Surg, 1999. 134(5): p. 564-8.	Exclusion	Wrong population
Danis, P.G. and T.L. Seaton, Helping your patients to quit smoking. Am Fam Physician, 1997. 55(4): p. 1207-14, 1217-8.	Exclusion	Wrong population
Danovitch, I. and D.A. Gorelick, State of the art treatments for cannabis dependence. Psychiatr Clin North Am, 2012. 35(2): p. 309-26.	Exclusion	Wrong population
Danovitch, I. and D.A. Gorelick, State of the art treatments for cannabis dependence. Psychiatric Clinics of North America, 2012. 35(2): p. 309-326.	Duplicate
D'Apolito, K.C., Assessing Neonates for Neonatal Abstinence. Journal of Perinatal & Neonatal Nursing, 2014. 28(3): p. 220-231.	Exclusion	Wrong population
D'Apolito, K.C., Assessing neonates for neonatal abstinence: are you reliable? J Perinat Neonatal Nurs, 2014. 28(3): p. 220-31.	Duplicate
Daram, S.R. and P.H. Hayashi, Acute liver failure due to iron overdose in an adult. South Med J, 2005. 98(2): p. 241-4.	Exclusion	Wrong population
Darbro, N., Alternative Diversion Programs for Nurses with Impaired Practice: Completers and Non-Completers. Journal of Addictions Nursing, 2005. 16(4): p. 169-182.	Inclusion		no outcome on abstinence / work retention	Exclusion	Wrong outcome
Darbro, N., Alternative diversion programs for nurses with impaired practice: completers and non-completers. Journal of Addictions Nursing, 2005. 16(4): p. 169-185.	Duplicate
Darbro, N., Overview of issues related to coercion and monitoring in alternative diversion programs for nurses: a comparison to drug courts: part 2. Journal of Addictions Nursing, 2009. 20(1): p. 24-33.	Exclusion	Wrong study design	background
Darbro, N., Model guidelines for alternative programs and discipline monitoring programs. Journal of Nursing Regulation, 2011. 2(1): p. 42-49.	Exclusion	Wrong study design	background
Darke, S., et al., Changes in the use of medical services and prescription drugs among heroin users over two years. Drug Alcohol Rev, 2007. 26(2): p. 153-9.	Exclusion	Wrong population
Darke, S., et al., Health service utilization and benzodiazepine use among heroin users: findings from the Australian Treatment Outcome Study (ATOS). Addiction, 2003. 98(8): p. 1129-35.	Exclusion	Wrong population
Darke, S., et al., Health service utilization and benzodiazepine use among heroin users: findings from the Australian Treatment Outcome Study (ATOS). Addiction, 2003. 98(8): p. 1129-1135.	Duplicate
Darker, C.D., et al., Psychosocial interventions for benzodiazepine harmful use, abuse or dependence. Cochrane Database Syst Rev, 2015(5): p. Cd009652.	Exclusion	Wrong study design
Darker, C.D., et al., Psychosocial interventions for benzodiazepine harmful use, abuse or dependence. Cochrane Database of Systematic Reviews, 2015(5): p. N.PAG-N.PAG.	Duplicate
Das, A.K., et al., Screening for bipolar disorder in a primary care practice. Jama, 2005. 293(8): p. 956-63.	Exclusion	Wrong population
Das, A.K., et al., Screening for bipolar disorder in a primary care practice. JAMA: Journal of the American Medical Association, 2005. 293(8): p. 956-963.	Duplicate
Das, D., et al., Effectiveness of a novel oral health education technique in maintenance of gingival health and plaque removal efficacy among institutionalized visually impaired children of Bhubaneswar city: A randomized controlled trial. Spec Care Dentist, 2019. 39(2): p. 125-134.	Exclusion	Wrong population
Daula, M. and R. Hanzlick, Evaluation of certifier practices regarding alcohol-related deaths: Fulton County Medical Examiner's Center, Atlanta, Georgia, 2004. Am J Forensic Med Pathol, 2006. 27(4): p. 355-8.	Exclusion	Wrong population
Davee, P. and R.E. Tranbarger, A hospital-based program for recovering chemically-dependent nurses. Nurs Manage, 1990. 21(10): p. 33-5.	Inclusion		no outcome on abstinence / work retention	Exclusion	Wrong outcome
Davenport, T.A., et al., Variability and predictors of mental disorder rates and medical practitioner responses across Australian general practices. Medical Journal of Australia, 2001. 175(SUPPL.): p. S37-S41.	Exclusion	Wrong population
Davenport, T.A., et al., Variability and predictors of mental disorder rates and medical practitioner responses across Australian general practices. Med J Aust, 2001. 175(S1): p. S37-41.	Duplicate
Davidson, K.M., Borderline personality disorder: STEPPS improves symptoms. Evidence Based Mental Health, 2008. 11(4): p. 120-120.	Exclusion	Wrong population
Davidson, K.W., et al., Association of anhedonia with recurrent major adverse cardiac events and mortality 1 year after acute coronary syndrome. Arch Gen Psychiatry, 2010. 67(5): p. 480-8.	Exclusion	Wrong population
Davidson, L., et al., Natural drugs, not so natural effects: Neonatal abstinence syndrome secondary to 'kratom'. J Neonatal Perinatal Med, 2019. 12(1): p. 109-112.	Exclusion	Wrong population
Davies, A.G., R.M. Cormack, and A.M. Richardson, Estimation of injecting drug users in the City of Edinburgh, Scotland, and number infected with human immunodeficiency virus. Int J Epidemiol, 1999. 28(1): p. 117-21.	Exclusion	Wrong population
Davis, A., et al., Individual, social, and structural factors affecting antiretroviral therapy adherence among HIV-positive people who inject drugs in Kazakhstan. International Journal of Drug Policy, 2018. 62: p. 43-50.	Exclusion	Wrong population
Davis, C., Home detox - Supporting patients to overcome alcohol addiction. Australian Prescriber, 2018. 41(6): p. 180-182.	Exclusion	Wrong population
Davis, D. and M. Hawk, Incongruence Between Trauma Center Social Workers’ Beliefs About Substance Use Interventions and Intentions to Intervene. Social Work in Health Care, 2015. 54(4): p. 320-344.	Exclusion	Wrong population
Davis, J.D. and G. Tremont, Impact of frontal systems behavioral functioning in dementia on caregiver burden. J Neuropsychiatry Clin Neurosci, 2007. 19(1): p. 43-9.	Exclusion	Wrong population
Davis, K., et al., Predictors of Substance Use Recidivism Among Arkansas Nurses. Journal of Nursing Regulation, 2014. 5(2): p. 39-44.	Exclusion	Wrong outcome
Davis, K.E., et al., Targeting Consumers in the Early Stages of Substance Use Treatment: A Pilot Study. Psychiatric Rehabilitation Journal, 2014. 37(1): p. 37-42.	Exclusion	Wrong population
Davis, M.F., et al., Motivational interviewing versus prescriptive advice for smokers who are not ready to quit. Patient Education & Counseling, 2011. 83(1): p. 129-133.	Exclusion	Wrong population
Davis-Brown, K., N. Carter, and B.D. Miller, Youth advisors driving action: hearing the youth voice in mental health systems of care...CE exam 44-5. Journal of Psychosocial Nursing & Mental Health Services, 2012. 50(3): p. 39-43.	Exclusion	Wrong population
Davis-Hayes, C., et al., Sex-specific Outcomes and Predictors of Concussion Recovery. J Am Acad Orthop Surg, 2017. 25(12): p. 818-828.	Exclusion	Wrong population
Daw, M.A., A.A. Dau, and M.M. Agnan, Influence of healthcare-associated factors on the efficacy of hepatitis C therapy. ScientificWorldJournal, 2012. 2012: p. 580216.	Exclusion	Wrong population
Day, E., et al., A pilot feasibility randomised controlled trial of an adjunct brief social network intervention in opiate substitution treatment services. BMC Psychiatry, 2018. 18(1): p. 8.	Exclusion	Wrong population
Day, E., et al., The role of detoxification using methadone reduction in a drug treatment service. Journal of Substance Use, 2003. 8(4): p. 252-259.	Exclusion	Wrong population
Day, F.L., et al., Oncologist provision of smoking cessation support: A national survey of Australian medical and radiation oncologists. Asia Pac J Clin Oncol, 2018. 14(6): p. 431-438.	Exclusion	Wrong population
Dayal, P. and Y.P. Balhara, Profile of female patients seeking in-patient treatment for prescription opioid abuse from a tertiary care drug dependence treatment centre from India. Indian J Med Res, 2016. 143(1): p. 95-100.	Exclusion	Wrong population
de Angelis, G.G. and E. Ross, A comparison of treatment effectiveness of nonaddict and exaddict professionals in an adolescent treatment program. Drug Alcohol Depend, 1978. 3(5): p. 319-29.	Exclusion	Wrong population
de Azevedo AC. Evaluation of the performance of health services. [Portuguese]. Revista de saude publica. 1991;25(1):64-71.	Exclusion	Foreign language
De Beurs, E., Routine outcome monitoring (ROM) and benchmarking in the Netherlands. Journal of Mental Health Policy and Economics, 2012. 15(SUPPL. 1): p. S7-S8.	Exclusion	Wrong population
de Bruijn, M., et al., Long-term neuropsychological outcome following pediatric anti-NMDAR encephalitis. Neurology, 2018. 90(22): p. e1997-e2005.	Exclusion	Wrong population
De Ducla, M., et al., Comparison of high dose buprenorphine treatments of opiate dependent outpatients in four healthcare networks. Ann Med Interne (Paris), 2000. 151 Suppl B: p. B9-15.	Exclusion	Wrong population
de Jong, F.A., et al., Lifestyle habits as a contributor to anti-cancer treatment failure. European Journal of Cancer, 2008. 44(3): p. 374-382.	Exclusion	Wrong population
de Lorgeril, M., et al., Control of bias in dietary trial to prevent coronary recurrences: The Lyon Diet Heart Study. European Journal of Clinical Nutrition, 1997. 51(2): p. 116-122.	Exclusion	Wrong population
De Marchis, G.M., et al., Seizure burden in subarachnoid hemorrhage associated with functional and cognitive outcome. Neurology, 2016. 86(3): p. 253-60.	Exclusion	Wrong population
De Vera, M.A., et al., Empowering pharmacists in asthma management through interactive SMS (EmPhAsIS): study protocol for a randomized controlled trial. Trials, 2014. 15: p. 488.	Exclusion	Wrong population
De Wildt, W.A., et al., Does psychosocial treatment enhance the efficacy of acamprosate in patients with alcohol problems? Alcohol Alcohol, 2002. 37(4): p. 375-82.	Exclusion	Wrong population
DeAtley, H.N., et al., Evaluation of the Effectiveness of Two Morphine Protocols to Treat Neonatal Abstinence Syndrome in a Level II Nursery in a Community Hospital. Pharmacotherapy, 2017. 37(7): p. 856-860.	Exclusion	Wrong population
DeCarlo, D.K., et al., ADHD and Vision Problems in the National Survey of Children's Health. Optom Vis Sci, 2016. 93(5): p. 459-65.	Exclusion	Wrong population
DeCarolis, D.D., et al., Symptom-driven lorazepam protocol for treatment of severe alcohol withdrawal delirium in the intensive care unit. Pharmacotherapy, 2007. 27(4): p. 510-8.	Exclusion	Wrong population
DeFlavio, J.R., et al., Analysis of barriers to adoption of buprenorphine maintenance therapy by family physicians. Rural & Remote Health, 2015. 15(1): p. 1-11.	Exclusion	Wrong population
DeFlavio, J.R., et al., Analysis of barriers to adoption of buprenorphine maintenance therapy by family physicians. Rural Remote Health, 2015. 15: p. 3019.	Duplicate
DeFlavio, J.R., et al., Analysis of barriers to adoption of buprenorphine maintenance therapy by family physicians. Rural and remote health, 2015. 15: p. 3019.	Duplicate
Defossez, G., et al., Evaluation of the French national plan to promote screening and early management of viral hepatitis C, between 1997 and 2003: a comparative cross-sectional study in Poitou-Charentes region. Eur J Gastroenterol Hepatol, 2008. 20(5): p. 367-72.	Exclusion	Wrong population
Del Toro, I.M., D.A. Larsen, and A.P. Carter, A new approach to alcoholism detection in primary care. J Ment Health Adm, 1994. 21(2): p. 124-35.	Exclusion	Wrong population
Del Toro, I.M., et al., Chemically dependent patients in recovery: roles for the family physician. Am Fam Physician, 1996. 53(5): p. 1667-81.	Exclusion	Wrong population
Del Toro, I.M., et al., Chemically dependent patients in recovery: roles for the family physician. American Family Physician, 1996. 53(5): p. 1667-1673.	Duplicate
Del Toro, I.M., et al., Chemically dependent patients in recovery: Roles for the family physician. American Family Physician, 1996. 53(5): p. 1667-1673.	Duplicate
Del Vecchio, P., Bringing recovery to practice: Improving provider competencies and promoting positive outcomes. Psychiatric Services, 2015. 66(7): p. 750-752.	Exclusion	Wrong population
Delacroix, J., et al., Rectal perforation secondary to rape and fisting in a female adolescent. Pediatr Emerg Care, 2011. 27(2): p. 116-9.	Exclusion	Wrong population
Delacroix, J., et al., Rectal perforation secondary to rape and fisting in a female adolescent. Pediatric Emergency Care, 2011. 27(2): p. 116-119.	Duplicate
Delaney, K.R., N.P. Hanrahan, and E.I. Merwin, Using data to increase the national presence of psychiatric mental health nursing. Archives of Psychiatric Nursing, 2007. 21(2): p. 112-115.	Exclusion	Wrong population
Delcher, C., et al., Trends in Florida's Prescription Drug Monitoring Program registration and utilization: Implications for increasing voluntary use. J Opioid Manag, 2017. 13(5): p. 283-289.	Exclusion	Wrong population
Delgado-Guay, M.O., S. Yennurajalingam, and E. Bruera, Delirium with severe symptom expression related to hypercalcemia in a patient with advanced cancer: an interdisciplinary approach to treatment. J Pain Symptom Manage, 2008. 36(4): p. 442-9.	Exclusion	Wrong population
Dembek ZF, Chekol T, Wu A. The Opioid Epidemic: Challenge to Military Medicine and National Security. Military medicine. 2020;185(5/6):e662-e7.	Exclusion	Wrong population
Demers, M., Frequent users of ambulatory health care in Quebec: the case of doctor-shoppers. Cmaj, 1995. 153(1): p. 37-42.	Exclusion	Wrong population
Demers, M., Frequent users of ambulatory health care in Quebec: The case of doctor-shoppers. CMAJ, 1995. 153(1): p. 37-42.	Duplicate
Demertzis, K.H. and M.G. Craske, Cognitive-behavioral therapy for anxiety disorders in primary care. Primary Psychiatry, 2005. 12(12): p. 52-59.	Exclusion	Wrong population
Demiris, G., The diffusion of virtual communities in health care: Concepts and challenges. Patient Education and Counseling, 2006. 62(2): p. 178-188.	Exclusion	Wrong population
Demirkol, A., K. Conigrave, and P. Haber, Problem drinking--management in general practice. Aust Fam Physician, 2011. 40(8): p. 576-82.	Exclusion	Wrong population
Demoly, P., F.A. Allaert, and M. Lecasble, ERASM, a pharmacoepidemiologic survey on management of intermittent allergic rhinitis in every day general medical practice in France. Allergy, 2002. 57(6): p. 546-54.	Exclusion	Wrong population
Demoz, Z., et al., Medication adherence and its determinants among psychiatric patients in an Ethiopian referral hospital. Patient Preference and Adherence, 2014. 8: p. 1329-1335.	Exclusion	Wrong population
DeMuro, S., K. Wanberg, and R. Otheron, Driving while impaired (DWI) intervention service provider orientations: the scales of the DWI Therapeutic Educator Inventory (DTEI). Subst Abus, 2011. 32(4): p. 225-37.	Exclusion	Wrong population
Dennis, M., et al., An examination of the accident and emergency management of deliberate self harm. J Accid Emerg Med, 1997. 14(5): p. 311-5.	Exclusion	Wrong population
Dennis, M., et al., An examination of the accident and emergency management of deliberate self harm. Journal of Accident & Emergency Medicine, 1997. 14(5): p. 311-315.	Duplicate
Dent, L.A., K.J. Harris, and C.W. Noonan, Randomized trial assessing the effectiveness of a pharmacist-delivered program for smoking cessation. Ann Pharmacother, 2009. 43(2): p. 194-201.	Exclusion	Wrong population
Dent, L.A., J.G. Scott, and E. Lewis, Pharmacist-managed tobacco cessation program in Veterans Health Administration community-based outpatient clinic. J Am Pharm Assoc (2003), 2004. 44(6): p. 700-14; quiz 714-5.	Exclusion	Wrong population
Derefinko, K.J., F.I. Salgado Garcia, and D.D. Sumrok, Smoking Cessation for Those Pursuing Recovery from Substance Use Disorders. Med Clin North Am, 2018. 102(4): p. 781-796.	Exclusion	Wrong population
Derefinko, K.J., F.I. Salgado Garcia, and D.D. Sumrok, Smoking Cessation for Those Pursuing Recovery from Substance Use Disorders. Medical Clinics of North America, 2018. 102(4): p. 781-796.	Duplicate
Derks, J., et al., Effectiveness of implant therapy analyzed in a Swedish population: early and late implant loss. Journal of Dental Research, 2015. 94: p. 44S-51S.	Exclusion	Wrong population
Dermer, S.W., From the couch. OOHNA Journal, 2005. 24(1): p. 19-19.	Exclusion	Wrong population
Dersh, J., et al., Prescription opioid dependence is associated with poorer outcomes in disabling spinal disorders. Spine (03622436), 2008. 33(20): p. 2219-2227.	Exclusion	Wrong population
Dersh, J., et al., Prescription opioid dependence is associated with poorer outcomes in disabling spinal disorders. Spine, 2008. 33(20): p. 2219-2227.	Duplicate
Desmond, B., Evolution of San Francisco Bay Area urban trails. J Psychoactive Drugs, 2011. 43(4): p. 331-6.	Exclusion	Wrong population
Desmond, D.W., et al., Dementia as a predictor of adverse outcomes following stroke: an evaluation of diagnostic methods. Stroke, 1998. 29(1): p. 69-74.	Exclusion	Wrong population
Desroches, C.M., et al., Physicians' perceptions, preparedness for reporting, and experiences related to impaired and incompetent colleagues. JAMA: Journal of the American Medical Association, 2010. 304(2): p. 187-193.	Exclusion	Wrong outcome
Desy, P.M., et al., Alcohol screening, brief intervention, and referral to treatment conducted by emergency nurses: an impact evaluation. J Emerg Nurs, 2010. 36(6): p. 538-45.	Exclusion	Wrong population
Desy, P.M., et al., Alcohol screening, brief intervention, and referral to treatment conducted by emergency nurses: An impact evaluation. Journal of Emergency Nursing, 2010. 36(6): p. 538-545.	Duplicate
Desy, P.M. and C. Perhats, Alcohol screening, brief intervention, and referral in the emergency department: an implementation study. J Emerg Nurs, 2008. 34(1): p. 11-9.	Exclusion	Wrong population
Desy, P.M. and C. Perhats, Alcohol Screening, Brief Intervention, and Referral in the Emergency Department: An Implementation Study. Journal of Emergency Nursing, 2008. 34(1): p. 11-19.	Duplicate
Detterbeck, F.C., et al., Screening for lung cancer: Diagnosis and management of lung cancer, 3rd ed: American College of Chest Physicians evidence-based clinical practice guidelines. CHEST, 2013. 143(5): p. e78S-92S.	Exclusion	Wrong population
Deutsch, E.S. and V.M. Nadkarni, Clonidine prophylaxis for narcotic and sedative withdrawal syndrome following laryngotracheal reconstruction. Arch Otolaryngol Head Neck Surg, 1996. 122(11): p. 1234-8.	Exclusion	Wrong population
Devanand, D.P., et al., Predictive utility of apolipoprotein E genotype for Alzheimer disease in outpatients with mild cognitive impairment. Arch Neurol, 2005. 62(6): p. 975-80.	Exclusion	Wrong population
Devillier, P., et al., In allergic rhinitis, work, classroom and activity impairments are weakly related to other outcome measures. Clin Exp Allergy, 2016. 46(11): p. 1456-1464.	Exclusion	Wrong population
Dew, M.A., et al., Factors affecting service utilization for depression in a white collar population. Soc Psychiatry Psychiatr Epidemiol, 1991. 26(5): p. 230-7.	Exclusion	Wrong population
Dewey, C.M., M.V. Ghulyan, and W.H. Swiggart, Misprescribing controlled substances: An evaluation of a professional development program. Subst Abus, 2016. 37(3): p. 412-418.	Exclusion	Wrong population
Dewost, A.V., et al., Fast alcohol consumption evaluation: A screening instrument adapted for French general practitioners. Alcoholism: Clinical and Experimental Research, 2006. 30(11): p. 1889-1895.	Exclusion	Wrong population
Dey, P., et al., Randomized controlled trial to assess the effectiveness of a primary health care liaison worker in promoting shared care for opiate users. J Public Health Med, 2002. 24(1): p. 38-42.	Exclusion	Wrong population
Deyo, R.A., et al., Measures Such As Interstate Cooperation Would Improve The Efficacy Of Programs To Track Controlled Drug Prescriptions. Health Affairs, 2013. 32(3): p. 603-613.	Exclusion	Wrong population
Dhalla, I.A., et al., Clustering of opioid prescribing and opioid-related mortality among family physicians in Ontario. Can Fam Physician, 2011. 57(3): p. e92-6.	Exclusion	Wrong population
Dhand, A., The roles performed by peer educators during outreach among heroin addicts in India: ethnographic insights. Soc Sci Med, 2006. 63(10): p. 2674-85.	Exclusion	Wrong population
Dhand, A., The roles performed by peer educators during outreach among heroin addicts in India: ethnographic insights. Social Science & Medicine, 2006. 63(10): p. 2674-2685.	Duplicate
Dhingra, V.K., et al., DOTS in drug addicts with TB : Delhi experience. Indian J Tuberc, 2008. 55(3): p. 122-6.	Exclusion	Wrong population
Dhital, R., et al., Effectiveness of alcohol brief intervention delivered by community pharmacists: study protocol of a two-arm randomised controlled trial. BMC Public Health, 2013. 13: p. 152.	Exclusion	Wrong population
Dhital, R., et al., Effectiveness of alcohol brief intervention delivered by community pharmacists: study protocol of a two-arm randomised controlled trial. BMC Public Health, 2013. 13(1): p. 152-152.	Duplicate
Di Fabio RP, Zampieri C, Henke J, Olson K, Rickheim D, Russell M. Influence of elderly executive cognitive function on attention in the lower visual field during step initiation. Gerontology. 2005;51(2):94-107.	Exclusion	Wrong population
Dickes, L., et al., Potential for Medicaid Savings: A State and National Comparison of an Innovative Neonatal Abstinence Syndrome Treatment Model. Popul Health Manag, 2017. 20(6): p. 458-464.	Exclusion	Wrong population
Diehl, A., et al., Why is disulfiram superior to acamprosate in the routine clinical setting? A retrospective long-term study in 353 alcohol-dependent patients. Alcohol Alcohol, 2010. 45(3): p. 271-7.	Exclusion	Wrong population
Diehl, A., et al., Why is disulfiram superior to acamprosate in the routine clinical setting? A retrospective long-term study in 353 alcohol-dependent patients. Alcohol & Alcoholism, 2010. 45(3): p. 271-277.	Duplicate
Dietrich, M., et al., Pre-hospital medications in total hip arthroplasty: risk factors for poor outcomes. Hip International, 2015. 25(3): p. 215-220.	Exclusion	Wrong population
Dietz, L.J., et al., Family-based interpersonal psychotherapy for depressed preadolescents: examining efficacy and potential treatment mechanisms. J Am Acad Child Adolesc Psychiatry, 2015. 54(3): p. 191-9.	Exclusion	Wrong population
Dijkerman, H.C., V.A. Wood, and R.L. Hewer, Long-term outcome after discharge from a stroke rehabilitation unit. J R Coll Physicians Lond, 1996. 30(6): p. 538-46.	Exclusion	Wrong population
Dillie, K.S., et al., Quality of life associated with daily opioid therapy in a primary care chronic pain sample. J Am Board Fam Med, 2008. 21(2): p. 108-17.	Exclusion	Wrong population
Dillie, K.S., et al., Quality of life associated with daily opioid therapy in a primary care chronic pain sample. Journal of the American Board of Family Medicine, 2008. 21(2): p. 108-117.	Duplicate
Dilts, S.L., C.A. Clark, and R.J. Harmon, Self-disclosure and the treatment of substance abuse. Journal of Substance Abuse Treatment, 1997. 14(1): p. 67-70.	Exclusion	Wrong population
Dilts, S.L., C.A. Clark, and R.J. Harmon, Self-disclosure and the treatment of substance abuse. J Subst Abuse Treat, 1997. 14(1): p. 67-70.	Duplicate
Dilts, S.L., C.A. Clark, and R.J. Harmon, Self-disclosure and the treatment of substance abuse. Journal of Substance Abuse Treatment, 1997. 14(1): p. 67-70.	Duplicate
DiMartini, A., R. Weinrieb, and M. Fireman, Liver transplantation in patients with alcohol and other substance use disorders. Psychiatr Clin North Am, 2002. 25(1): p. 195-209.	Exclusion	Wrong population
DiMartini, A., R. Weinrieb, and M. Fireman, Liver transplantation in patients with alcohol and other substance use disorders. Psychiatric Clinics of North America, 2002. 25(1): p. 195-209.	Duplicate
Dimov, V. and F. Eidelman, Utilizing social networks, blogging and YouTube in allergy and immunology practices. Expert Review of Clinical Immunology, 2015. 11(10): p. 1065-1068.	Exclusion	Wrong population
Ding, Y.Y., et al., Short-term outcomes of seniors aged 80 years and older with acute illness: hospitalist care by geriatricians and other internists compared. J Hosp Med, 2014. 9(10): p. 634-9.	Exclusion	Wrong population
Diniz-Freitas, M., et al., Web-Based Information on the Treatment of Tobacco Dependence for Oral Health Professionals: Analysis of English-Written Websites. J Med Internet Res, 2017. 19(10): p. e349.	Exclusion	Wrong population
DiPaula, B.A. and E. Menachery, Physician-pharmacist collaborative care model for buprenorphine-maintained opioid-dependent patients. J Am Pharm Assoc (2003), 2015. 55(2): p. 187-92.	Exclusion	Wrong population
Dittman, P.W., Chemical Dependency and Nursing Students. Journal of Addictions Nursing (Lippincott Williams & Wilkins), 2015. 26(2): p. 58-61.	Exclusion	Wrong population
DiVall, M.V., et al., Interprofessional socialization as a way to introduce collaborative competencies to first-year health science students. Journal of Interprofessional Care, 2014. 28(6): p. 576-578.	Exclusion	Wrong population
Divino, V., et al., Assessing the impact of the extended-release/long-acting opioid an-algesics risk evaluation and mitigation strategies on opioid prescrip-tion volume. J Opioid Manag, 2017. 13(3): p. 157-168.	Exclusion	Wrong population
Dixon, G.S., J.B. Adams, and T.W. McKergow, User pays in the mental health service--256 discharges from Ashburn Hall. N Z Med J, 1989. 102(874): p. 437-40.	Exclusion	Wrong population
Dixon, R.B. and N.P. Christy, On the various forms of corticosteroid withdrawal syndrome. Am J Med, 1980. 68(2): p. 224-30.	Exclusion	Wrong population
Doane, A., The Dilemma of Liver Transplant Allocation for Alcoholic Patients. Gastroenterology Nursing, 2014. 37(5): p. 318-325.	Exclusion	Wrong population
Dobbs, A.R., Accuracy of the DriveABLE cognitive assessment to determine cognitive fitness to drive. Can Fam Physician, 2013. 59(3): p. e156-61.	Exclusion	Wrong population
Dobie, S.A., L. Gober, and R.A. Rosenblatt, Family planning service provision in rural areas: a survey in Washington State. Fam Plann Perspect, 1998. 30(3): p. 139-42, 147.	Exclusion	Wrong population
Dobrinas, M., et al., Clinical pharmacist's role in implementing a smoking cessation intervention in a Swiss regional hospital: an exploratory study. Int J Clin Pharm, 2014. 36(3): p. 526-34.	Exclusion	Wrong population
Dobrinas, M., et al., Clinical pharmacist's role in implementing a smoking cessation intervention in a Swiss regional hospital: an exploratory study. International Journal of Clinical Pharmacy, 2014. 36(3): p. 526-534.	Duplicate
Dobscha, S.K., et al., Rationale, design, and baseline findings from a randomized trial of collaborative care for chronic musculoskeletal pain in primary care. Pain Med, 2008. 9(8): p. 1050-64.	Exclusion	Wrong population
Dobson, K.S., Cognitive behavioural therapy and interpersonal therapy comparably effective for major depression. Evidence Based Mental Health, 2008. 11(1): p. 12-12.	Exclusion	Wrong population
Dodge, P., M. Brady, and B. Maguire, Initiation of a nurse-developed interdisciplinary plan of care for opiate addiction in pregnant women and their infants. International Journal of Childbirth Education, 2006. 21(2): p. 21-24.	Exclusion	Wrong population
Domingues L, Cruz EB, Pimentel-Santos FM, Ramiro S, Donato H, Manica SR, et al. Prognostic factors for recovery and non-recovery in patients with non-specific neck pain: a protocol for a systematic literature review. BMJ open. 2018;8(11):e023356.	Exclusion	Wrong population
Dominici, P., et al., Phencyclidine Intoxication Case Series Study. J Med Toxicol, 2015. 11(3): p. 321-5.	Exclusion	Wrong population
Domino, K.B., et al., Risk factors for relapse in health care professionals with substance use disorders. Jama, 2005. 293(12): p. 1453-60.	Inclusion			Inclusion
Domino, K.B., et al., Risk factors for relapse in health care professionals with substance use disorders. JAMA: Journal of the American Medical Association, 2005. 293(12): p. 1453-1460.	Duplicate
Donaher, P.A. and C. Welsh, Managing opioid addiction with buprenorphine. Am Fam Physician, 2006. 73(9): p. 1573-8.	Exclusion	Wrong population
Dong, W., et al., Gender differences in accessing cardiac surgery across England: a cross-sectional analysis of the Health Survey for England. Social Science & Medicine, 1998. 47(11): p. 1773-1780.	Exclusion	Wrong population
Donkor, J., et al., Analysis of Gastric Lavage Reported to a Statewide Poison Control System. J Emerg Med, 2016. 51(4): p. 394-400.	Exclusion	Wrong population
Donnan, P.T., et al., Development of a decision support tool for primary care management of patients with abnormal liver function tests without clinically apparent liver disease: A record-linkage population cohort study and decision analysis (ALFIE). Health Technology Assessment, 2009. 13(25).	Exclusion	Wrong population
Donnino, M.W., et al., Myths and misconceptions of Wernicke's encephalopathy: what every emergency physician should know. Annals of Emergency Medicine, 2007. 50(6): p. 715-721.	Exclusion	Wrong population
D'Onofrio, G., et al., Development and implementation of an emergency practitioner-performed brief intervention for hazardous and harmful drinkers in the emergency department. Academic Emergency Medicine, 2005. 12(3): p. 249-256.	Exclusion	Wrong population
Donovan, D.M., et al., Buprenorphine from detox and beyond: preliminary evaluation of a pilot program to increase heroin dependent individuals' engagement in a full continuum of care. J Subst Abuse Treat, 2013. 44(4): p. 426-32.	Exclusion	Wrong population
Donovan, D.M., et al., Buprenorphine from detox and beyond: preliminary evaluation of a pilot program to increase heroin dependent individuals' engagement in a full continuum of care. Journal of Substance Abuse Treatment, 2013. 44(4): p. 426-432.	Duplicate
Donovan, J.L., et al., Assessment of eptifibatide dosing in renal impairment before and after in-service education provided by pharmacists. J Manag Care Pharm, 2007. 13(7): p. 598-606.	Exclusion	Wrong population
Doolan, D.M. and E.S. Froelicher, Efficacy of smoking cessation intervention among special populations: review of the literature from 2000 to 2005. Nursing Research, 2006. 55(4S): p. S29-37.	Exclusion	Wrong study design
Doolan, D.M. and E.S. Froelicher, Smoking cessation interventions and older adults. Prog Cardiovasc Nurs, 2008. 23(3): p. 119-27.	Exclusion	Wrong population
Doolan, J., Re/entry: A Guide for Nurses Dealing with Substance Use Disorder. Alcohol & Alcoholism, 2014. 49(5): p. 600-600.	Exclusion	Wrong publication type	book review
Dooley J, Bass N, Livingston G, McCabe R. Involving patients with dementia in decisions to initiate treatment: effect on patient acceptance, satisfaction and medication prescription. The British journal of psychiatry : the journal of mental science. 2019;214(4):213-7.	Exclusion	Wrong population
Doolittle, B. and W. Becker, A Case Series of Buprenorphine/Naloxone Treatment in a Primary Care Practice. Substance Abuse, 2011. 32(4): p. 262-265.	Exclusion	Wrong population
Dopfner, M., et al., An observational study of once-daily modified-release methylphenidate in ADHD: effectiveness on symptoms and impairment, and safety. Eur Child Adolesc Psychiatry, 2011. 20 Suppl 2: p. S243-55.	Exclusion	Wrong population
Doran, C.M., et al., General practitioners' role in preventive medicine: scenario analysis using smoking as a case study. Addiction, 1998. 93(7): p. 1013-1022.	Exclusion	Wrong population
Doran, C.M., A.P. Shakeshaft, and J.E. Fawcett, General practitioners' role in preventive medicine: scenario analysis using alcohol as a case study. Drug Alcohol Rev, 2004. 23(4): p. 399-404.	Exclusion	Wrong population
Doran, C.M., et al., A cost-effectiveness analysis of buprenorphine-assisted heroin withdrawal. Drug Alcohol Rev, 2004. 23(2): p. 171-5.	Exclusion	Wrong population
Doran, D., et al., A pilot study of an electronic interprofessional evidence-based care planning tool for clients with mental health problems and addictions. Worldviews on Evidence-Based Nursing, 2010. 7(3): p. 174-184.	Exclusion	Wrong population
Doran, D.M., et al., Identification of serious and reportable events in home care: A delphi survey to develop consensus. International Journal for Quality in Health Care, 2014. 26(2): p. 136-143.	Exclusion	Wrong population
Doran, K.M., M.C. Raven, and R.A. Rosenheck, What drives frequent emergency department use in an integrated health system? National data from the veterans health administration. Annals of Emergency Medicine, 2013. 62(2): p. 151-159.	Exclusion	Wrong population
Dore, G.J. and D.L. Thomas, Management and treatment of injection drug users with hepatitis C virus (HCV) infection and HCV/human immunodeficiency virus coinfection. Semin Liver Dis, 2005. 25(1): p. 18-32.	Exclusion	Wrong population
Dore, G.J. and D.L. Thomas, Management and treatment of injection drug users with hepatitis C virus (HCV) infection and HCV/human immunodeficiency virus coinfection. Seminars in Liver Disease, 2005. 25(1): p. 18-32.	Duplicate
Dorken H, Pallak MS. Using law, research, professional training, and multidisciplinary collaboration to optimize managed care. Managed care quarterly. 1994;2(2):53-9.	Exclusion	Wrong population
Dorr, D., J.W. Bonner, 3rd, and V. Reid, Follow-up of sixty-one physicians after psychiatric treatment. J Clin Psychol, 1983. 39(6): p. 1038-42.	Exclusion	Wrong disorder
Dossett, E.C., L. Wusirika, and V. Burt, No Perfect Choice. JAMA: Journal of the American Medical Association, 2017. 318(1): p. 29-30.	Exclusion	Wrong population
Douaihy, A.B., et al., Triple diagnosis: dual diagnosis and HIV disease, Part 1. AIDS Read, 2003. 13(7): p. 331-2, 339-41.	Exclusion	Wrong population
Douglas, C., Addiction medicine ethics: relapse, no lapse and the struggle to treat addicts like everyone else. Intern Med J, 2017. 47(10): p. 1121-1123.	Exclusion	Wrong population
Douma, A., Opioid free anaesthesia with ra techniques: What is the concept? Regional Anesthesia and Pain Medicine, 2019. 44(10 Supplement 1): p. A41-A43.	Exclusion	Wrong population
Doupe, M.B., et al., Frequent users of emergency departments: developing standard definitions and defining prominent risk factors. Annals of Emergency Medicine, 2012. 60(1): p. 24-32.	Exclusion	Wrong population
Dowling, L.S., et al., An evaluation of the predictive validity of the Pain Medication Questionnaire with a heterogeneous group of patients with chronic pain. J Opioid Manag, 2007. 3(5): p. 257-66.	Exclusion	Wrong population
Downs, D.S., et al., Design of the Central Pennsylvania Women's Health Study (CePAWHS) Strong Healthy Women intervention: improving preconceptional health. Maternal & Child Health Journal, 2009. 13(1): p. 18-28.	Exclusion	Wrong population
Doyle S, Bennett S, Fasoli SE, McKenna KT. Interventions for sensory impairment in the upper limb after stroke. The Cochrane database of systematic reviews. 2010;2010(6):Cd006331.	Exclusion	Wrong population
Dozier, A.M., et al., Tobacco use in the Dominican Republic: understanding the culture first. Tobacco Control, 2006. 15: p. i30-6.	Exclusion	Wrong population
Drabble, L., Pathways to collaboration: exploring values and collaborative practice between child welfare and substance abuse treatment fields. Child Maltreatment, 2007. 12(1): p. 31-42.	Exclusion	Wrong population
Draganov, P., et al., Alcohol-acetaminophen syndrome. Even moderate social drinkers are at risk. Postgraduate Medicine, 2000. 107(1): p. 189-195.	Exclusion	Wrong population
Drake, B., M. Jonson-Reid, and L. Sapokaite, Rereporting of child maltreatment: Does participation in other public sector services moderate the likelihood of a second maltreatment report? Child Abuse and Neglect, 2006. 30(11): p. 1201-1226.	Exclusion	Wrong population
Drake, J., Temazepam 'Planpak', a fixed-dose reduction regimen for withdrawing benzodiazepine hypnotics: results of a general practice survey. Curr Med Res Opin, 1991. 12(6): p. 394-400.	Exclusion	Wrong population
Drapalski, A.L., et al., Assessing recovery of people with serious mental illness: development of a new scale. Psychiatr Serv, 2012. 63(1): p. 48-53.	Exclusion	Wrong population
Drapalski, A.L., et al., Assessing recovery of people with serious mental illness: development of a new scale. Psychiatric Services, 2012. 63(1): p. 48-53.	Duplicate
Draper, B., S. Winfield, and G. Luscombe, The older psychiatrist and retirement. International Journal of Geriatric Psychiatry, 1997. 12(2): p. 233-239.	Exclusion	Wrong disorder
Draper, P., Unorthodox clinical practice: Employment, evaluation, and teaching. Issues raised by the suspension of an obstetrician. Lancet, 1985. 2(8457): p. 713-715.	Exclusion	Wrong population
Drew, D.J., et al., ''As-Needed'' Range Orders for Opioid Analgesics in the Management of Pain: A Consensus Statement of the American Society for Pain Management Nursing and the American Pain Society. Pain Manag Nurs, 2018. 19(3): p. 207-210.	Exclusion	Wrong population
Driscoll E. Flexible program seen as key. Hospitals. 1974;48(20):63-4.	Exclusion	Wrong population
Drucker, E., et al., The Lancaster office based opiate treatment program: a case study and prototype for community physicians and pharmacists providing methadone maintenance treatment in the United States. Addictive Disorders & Their Treatment, 2007. 6(3): p. 121-135.	Exclusion	Wrong population
Drummond, C., et al., Effectiveness and cost-effectiveness of a stepped care intervention for alcohol use disorders in primary care: pilot study. Br J Psychiatry, 2009. 195(5): p. 448-56.	Exclusion	Wrong population
Drummond, D.C., et al., Specialist versus general practitioner treatment of problem drinkers. Lancet, 1990. 336(8720): p. 915-8.	Exclusion	Wrong population
Dryfoos, J.G., Bound and gagged: America's family planning network. J Am Health Policy, 1992. 2(1): p. 44-8.	Exclusion	Wrong population
Du, M., et al., Oral health status of heroin users in a rehabilitation centre in Hubei province, China. Community Dent Health, 2001. 18(2): p. 94-8.	Exclusion	Wrong population
DuBrey, R.J., A study of smokeless graduates more than one year following graduation. Journal of the New York State Nurses Association, 1988. 19(2): p. 9-18.	Exclusion	Wrong population
Ducharme, L.J., H.K. Knudsen, and P.M. Roman, Availability of integrated care for co-occurring substance abuse and psychiatric conditions. Community Ment Health J, 2006. 42(4): p. 363-75.	Exclusion	Wrong population
Ducharme, L.J., H.K. Knudsen, and P.M. Roman, Availability of integrated care for co-occurring substance abuse and psychiatric conditions. Community Mental Health Journal, 2006. 42(4): p. 363-375.	Duplicate
Ducharme, L.J., H.K. Knudsen, and P.M. Roman, Availability of integrated care for co-occurring substance abuse and psychiatric conditions. Community Mental Health Journal, 2006. 42(4): p. 363-375.	Duplicate
Ducker, S. and J. Terry, Home to Homeroom program brings school nurses to the forefront of teen substance abuse prevention. NASN Sch Nurse, 2012. 27(6): p. 329-30.	Exclusion	Wrong population
Duensing, L., et al., Patient and physician perceptions of treatment of moderate-to-severe chronic pain with oral opioids. Current Medical Research & Opinion, 2010. 26(7): p. 1579-1585.	Exclusion	Wrong population
Duffy, S., et al., Effectiveness of the tobacco tactics program in the Department of Veterans Affairs. Annals of Behavioral Medicine, 2014. 48(2): p. 265-274.	Exclusion	Wrong population
Dugmore, L., Integrating substance use services into improving access to psychological therapies through multi-agency group work – a discussion document. Drugs & Alcohol Today, 2013. 13(3): p. 189-193.	Exclusion	Wrong population
Dunbar, S.A. and N.P. Katz, Chronic opioid therapy for nonmalignant pain in patients with a history of substance abuse: Report of 20 cases. Journal of Pain and Symptom Management, 1996. 11(3): p. 163-171.	Exclusion	Wrong population
Duncan, P., et al., A randomized, controlled pilot study of a home-based exercise program for individuals with mild and moderate stroke. Stroke, 1998. 29(10): p. 2055-60.	Exclusion	Wrong population
Duncan, P.W., et al., Protocol for the Locomotor Experience Applied Post-stroke (LEAPS) trial: a randomized controlled trial. BMC Neurol, 2007. 7: p. 39.	Exclusion	Wrong population
Dunlap, L.J., et al., Examining variation in treatment costs: a cost function for outpatient methadone treatment programs. Health Services Research, 2008. 43(3): p. 931-950.	Exclusion	Wrong population
Dunlap, L.J., et al., Re-engineering methadone-Cost-effectiveness analysis of a patient-centered approach to methadone treatment. Journal of Substance Abuse Treatment, 2018. 94: p. 81-90.	Exclusion	Wrong population
Dunn, D., Home study program. Substance abuse among nurses -- intercession and intervention...second article in a two-part series. AORN Journal, 2005. 82(5): p. 775-782.	Exclusion	Wrong intervention	educational intervention
Dunn, D., Substance abuse among nurses--intercession and intervention. Aorn j, 2005. 82(5): p. 777-82, 785-99; quiz 801-4.	Exclusion	Wrong intervention	educational intervention
DuPont, R.L. and M.S. Gold, Comorbidity and 'self-medication'. Journal of Addictive Diseases, 2007. 26: p. 13-23.	Exclusion	Wrong population
DuPont, R.L. and K. Humphreys, A new paradigm for long-term recovery. Substance Abuse, 2011. 32(1): p. 1-6.	Exclusion	Wrong publication type	editorial
DuPont, R.L., et al., How are addicted physicians treated? A national survey of Physician Health Programs. Journal of Substance Abuse Treatment, 2009. 37(1): p. 1-7.	Inclusion		no outcome on abstinence / work retention	Exclusion	Wrong outcome
DuPont, R.L., et al., How are addicted physicians treated? A national survey of Physician Health Programs. J Subst Abuse Treat, 2009. 37(1): p. 1-7.	Duplicate
DuPont, R.L., et al., How are addicted physicians treated? A national survey of Physician Health Programs. Journal of Substance Abuse Treatment, 2009. 37(1): p. 1-7.	Duplicate
DuPont, R.L., et al., How are addicted physicians treated? A national survey of physician health programs. Journal of Substance Abuse Treatment, 2009. 37(1): p. 1-7.	Duplicate
DuPont, R.L., et al., Setting the standard for recovery: Physicians' Health Programs. J Subst Abuse Treat, 2009. 36(2): p. 159-71.	Inclusion			Inclusion
DuPont, R.L., et al., Setting the standard for recovery: Physicians' Health Programs. Journal of Substance Abuse Treatment, 2009. 36(2): p. 159-171.	Duplicate
DuPont, R.L., M.D. Seppala, and W.L. White, The three missing elements in the treatment of substance use disorders: Lessons from the physician health programs. J Addict Dis, 2016. 35(1): p. 3-7.	Exclusion	Wrong study design
Dupont, R.L. and G.E. Skipper, Six lessons from state physician health programs to promote long-term recovery. J Psychoactive Drugs, 2012. 44(1): p. 72-8.	Exclusion	Wrong study design	review
DuPont, R.L. and G.E. Skipper, Six lessons from state physician health programs to promote long-term recovery. Journal of Psychoactive Drugs, 2012. 44(1): p. 72-78.	Duplicate
Durand, M.A., General practice involvement in the management of alcohol misuse: dynamics and resistances. Drug Alcohol Depend, 1994. 35(3): p. 181-9.	Exclusion	Wrong population
Dyer, C., Doctor is allowed back to work after five year suspension with 16 conditions on his registration. BMJ: British Medical Journal (Clinical Research Edition), 2012. 345: p. e7844-e7844.	Exclusion	Wrong study design	case-report?
Dyer, C., Doctor who lied on his CV is allowed to return to work. BMJ: British Medical Journal (Clinical Research Edition), 2013. 346: p. f2150-f2150.	Exclusion	Wrong study design	case-report?
Dyrbye, L.N., et al., Work-home conflicts have a substantial impact on career decisions that affect the adequacy of the surgical workforce. Arch Surg, 2012. 147(10): p. 933-9.	Exclusion	Wrong disorder
Eades, S.J., et al., An intensive smoking intervention for pregnant Aboriginal and Torres Strait Islander women: a randomised controlled trial. Med J Aust, 2012. 197(1): p. 42-6.	Exclusion	Wrong population
Eades, S.J., et al., An intensive smoking intervention for pregnant Aboriginal and Torres Strait Islander women: a randomised controlled trial. Medical Journal of Australia, 2012. 197(1): p. 42-46.	Duplicate
Earle, L. and L. Kelly, Coping strategies, depression, and anxiety among Ontario family medicine residents. Can Fam Physician, 2005. 51: p. 242-3.	Exclusion	Wrong population
Earles, J., et al., Clinical effectiveness of sustained-release bupropion and behavior therapy for tobacco dependence in a clinical setting. Mil Med, 2002. 167(11): p. 923-5.	Exclusion	Wrong population
Earley, P.H. and A.J. Berry, Reentry after addiction treatment: research or retrain?...Anesthesiology. 2008 Nov;109(5):762-4. Anesthesiology, 2009. 110(6): p. 1423-1424.	Exclusion	Wrong publication type
Earley, P.H., et al., Open-label study of injectable extended-release naltrexone (XR-NTX) in healthcare professionals with opioid dependence. Journal of Addiction Medicine, 2017. 11(3): p. 224-230.	Inclusion			Inclusion
Earley, P.H., et al., Open-label Study of Injectable Extended-release Naltrexone (XR-NTX) in Healthcare Professionals With Opioid Dependence. J Addict Med, 2017. 11(3): p. 224-230.	Duplicate
Earley, P.H., et al., Open-label Study of Injectable Extended-release Naltrexone (XR-NTX) in Healthcare Professionals with Opioid Dependence. Journal of Addiction Medicine, 2017. 11(3): p. 224-230.	Duplicate
Ebbert, J.O., et al., Tobacco use quitline enrollment through dental practices: a pilot study. Journal of the American Dental Association (JADA), 2007. 138(5): p. 595-601.	Exclusion	Wrong population
Ebbert, J.O., et al., Treatments for spit tobacco use: a quantitative systematic review. Addiction, 2003. 98(5): p. 569-583.	Exclusion	Wrong study design
Ebell, M., Does brief advice delivered by primary care physicians improve outcomes in problem drinkers? Evidence-Based Practice, 2002. 5(5): p. 4-2p.	Exclusion	Wrong population
Ebener, K., How managers can help the recovering nurse return to work. Fla Nurse, 1990. 38(4): p. 10.	Inclusion		no full-text	Exclusion	No full-text available
Edelman, E.J., D.A. Fieilin, and D.A. Fiellin, In the Clinic®. Alcohol Use. Annals of Internal Medicine, 2016. 164(1): p. ITC1-ITC15.	Exclusion	Wrong population	review
Edelman, E.J. and D.A. Fiellin, In the Clinic. Alcohol Use. Ann Intern Med, 2016. 164(1): p. Itc1-16.	Duplicate
Edelman EJ, Maisto SA, Hansen NB, Cutter CJ, Dziura J, Deng Y, et al. Integrated stepped alcohol treatment for patients with HIV and alcohol use disorder: a randomised controlled trial. The lancet HIV. 2019;6(8):e509-e17.	Exclusion	Wrong population
Edelman EJ, Maisto SA, Hansen NB, Cutter CJ, Dziura J, Deng Y, et al. Integrated stepped alcohol treatment for patients with HIV and liver disease: A randomized trial. Journal of substance abuse treatment. 2019;106:97-106.	Exclusion	Wrong population
Edelman EJ, Maisto SA, Hansen NB, Cutter CJ, Dziura J, Deng Y, et al. Integrated stepped alcohol treatment for patients with HIV and liver disease: A randomized trial. Journal of substance abuse treatment. 2019;106:97-106.	Duplicate
Edelman, E.J., et al., The Starting Treatment for Ethanol in Primary care Trials (STEP Trials): Protocol for Three Parallel Multi-Site Stepped Care Effectiveness Studies for Unhealthy Alcohol Use in HIV-Positive Patients. Contemp Clin Trials, 2017. 52: p. 80-90.	Exclusion	Wrong population
Edelstein, B., et al., Experience and policy implications of children presenting with dental emergencies to US pediatric dentistry training programs. Pediatr Dent, 2006. 28(5): p. 431-7.	Exclusion	Wrong population
Edwards DA, Hedrick TL, Jayaram J, Argoff C, Gulur P, Holubar SD, et al. American Society for Enhanced Recovery and Perioperative Quality Initiative Joint Consensus Statement on Perioperative Management of Patients on Preoperative Opioid Therapy. Anesthesia and analgesia. 2019;129(2):553-66.	Exclusion	Wrong population
Edwards, N., Review: nursing interventions increase smoking cessation rates in adults...commentary on Rice VH, Stead LF. Nursing interventions for smoking cessation (Cochrane Review, latest verson 2000). In: Cochrane Library. Oxford: Update Software]. Evidence Based Nursing, 2000: p. 47-47.	Exclusion	Wrong publication type
Edwards DA, Hedrick TL, Jayaram J, Argoff C, Gulur P, Holubar SD, et al. American Society for Enhanced Recovery and Perioperative Quality Initiative Joint Consensus Statement on Perioperative Management of Patients on Preoperative Opioid Therapy. Anesthesia and analgesia. 2019;129(2):553-66.	Exclusion	Wrong population
Eeckhout, E., et al., Indications for intracoronary stent placement: the european view. Working Group on Coronary Circulation of the European Society of Cardiology. Eur Heart J, 1999. 20(14): p. 1014-9.	Exclusion	Wrong population
Eells, M.A., Interventions with alcoholics and their families. Nurs Clin North Am, 1986. 21(3): p. 493-504.	Exclusion	Wrong population
Egan, M., et al., Long-term continuous use of benzodiazepines by older adults in Quebec: prevalence, incidence and risk factors. J Am Geriatr Soc, 2000. 48(7): p. 811-6.	Exclusion	Wrong population
Ege, B. and M. Gulen, New Maneuver in Robotic Single-Port Cholecystectomy. J Coll Physicians Surg Pak, 2017. 27(8): p. 505-507.	Exclusion	Wrong population
Eibl, J., et al., Who is providing what care? Delivery of mental health services for the opioid-dependent patient population. Canadian Family Physician, 2017. 63(2 Supplement 1): p. S8.	Exclusion	Wrong population
Eiden, C., et al., Toxicity and death following recreational use of 2-pyrrolidino valerophenone. Clin Toxicol (Phila), 2013. 51(9): p. 899-903.	Exclusion	Wrong population
Eisele, G., L.L. Gilmore, and E.B. Blanchard, Close clinical observation minimizes the complications of beta-blocker withdrawal. Ann Pharmacother, 1994. 28(7-8): p. 849-51.	Exclusion	Wrong population
Eisemann, N., et al., The ProCaSP study: quality of life outcomes of prostate cancer patients after radiotherapy or radical prostatectomy in a cohort study. BMC Urol, 2015. 15: p. 28.	Exclusion	Wrong population
Eissenberg, T., et al., Waterpipe tobacco and cigarette smoking: direct comparison of toxicant exposure. American Journal of Preventive Medicine, 2009. 37(6): p. 518-523.	Exclusion	Wrong population
Ejiri, S., et al., Short-term results of endoscopic (Okutsu method) versus palmar incision open carpal tunnel release: a prospective randomized controlled trial. Fukushima J Med Sci, 2012. 58(1): p. 49-59.	Exclusion	Wrong population
Ekman, U., et al., Functional brain activity and presynaptic dopamine uptake in patients with Parkinson's disease and mild cognitive impairment: a cross-sectional study. Lancet Neurol, 2012. 11(8): p. 679-87.	Exclusion	Wrong population
El Hajj, M.S., et al., Evaluation of an intensive education program on the treatment of tobacco-use disorder for pharmacists: a study protocol for a randomized controlled trial. Trials, 2019. 20(1): p. 25.	Exclusion	Wrong population
El Hajj, M.S., et al., Evaluation of an intensive education program on the treatment of tobacco-use disorder for pharmacists: a study protocol for a randomized controlled trial. Trials, 2019. 20(1): p. N.PAG-N.PAG.	Duplicate
El Hajj, M.S., et al., Effectiveness of a pharmacist-delivered smoking cessation program in the State of Qatar: a randomized controlled trial. BMC Public Health, 2017. 17(1): p. 215.	Exclusion	Wrong population
El Hajj, M.S., et al., Effectiveness of a pharmacist-delivered smoking cessation program in the State of Qatar: a randomized controlled trial. BMC Public Health, 2017. 17: p. 1-12.	Duplicate
Elder, N.C. and M.R. Tubb, Diabetes in homeless persons: barriers and enablers to health as perceived by patients, medical, and social service providers. Soc Work Public Health, 2014. 29(3): p. 220-31.	Exclusion	Wrong population
Elhor Gbito, K.Y., et al., Evaluation of epidemiological factors in survival of patients with de novo myelodysplastic syndromes. Cancer Causes & Control, 2014. 25(4): p. 425-435.	Exclusion	Wrong population
Elias DA, MacLaren VV, Hill-Elias R, Metcalfe AWS. Adherence to prescription guidelines for medical cannabis in disability claimants. Canadian family physician Medecin de famille canadien. 2019;65(8):e339-e43.	Exclusion	Wrong population
Elias DA, MacLaren VV, Hill-Elias R, Metcalfe AWS. Adherence to prescription guidelines for medical cannabis in disability claimants. Canadian Family Physician. 2019;65(8):e339-e43.	Duplicate
Elkin, K., et al., Removal of doctors from practice for professional misconduct in Australia and New Zealand. BMJ Qual Saf, 2012. 21(12): p. 1027-33.	Exclusion	Wrong disorder
Elkin, K.J., et al., Doctors disciplined for professional misconduct in Australia and New Zealand, 2000-2009. Med J Aust, 2011. 194(9): p. 452-6.	Exclusion	Wrong disorder
Elkins, G.R. and M.H. Rajab, Clinical hypnosis for smoking cessation: preliminary results of a three-session intervention. International Journal of Clinical & Experimental Hypnosis, 2004. 52(1): p. 73-81.	Exclusion	Wrong population
Elko, A. and L.M. Jansson, Contraception in Drug-Dependent Women: A Novel Approach. Social Work in Mental Health, 2011. 9(6): p. 445-455.	Exclusion	Wrong population
Ellender, T.J. and J.C. Skinner, The use of vasopressors and inotropes in the emergency medical treatment of shock. Emerg Med Clin North Am, 2008. 26(3): p. 759-86, ix.	Exclusion	Wrong population
Ellerbeck, E.F., et al., Effect of varying levels of disease management on smoking cessation: a randomized trial. Ann Intern Med, 2009. 150(7): p. 437-46.	Exclusion	Wrong population
Ellerbeck, E.F., et al., Effect of varying levels of disease management on smoking cessation: a randomized trial. Annals of Internal Medicine, 2009. 150(7): p. 437-446.	Duplicate
Elley, C.R., et al., Screening for lifestyle and mental health risk factors in the waiting room: feasibility study of the Case-finding Health Assessment Tool. Canadian Family Physician, 2014. 60(11): p. e527-34.	Exclusion	Wrong population
Elliott, H., Attention deficit hyperactivity disorder in adults: A guide for the primary care physician. Southern Medical Journal, 2002. 95(7): p. 736-742.	Exclusion	Wrong population
Elliott, L., C. Mullan, and J. Davies, Substance misuse in pregnant women - Reduction in neonatal abstinence syndrome following introduction of a multidisciplinary management guideline. Archives of Disease in Childhood: Fetal and Neonatal Edition, 2011. 96(SUPPL. 1).	Exclusion	Wrong population
Elliott, M.R., et al., Frequency of newborn behaviours associated with neonatal abstinence syndrome: a hospital-based study. J Obstet Gynaecol Can, 2004. 26(1): p. 25-34.	Exclusion	Wrong population
Ellis, D. and J. McClure, In-patient treatment of alcohol problems: Predicting and preventing relapse. Alcohol and Alcoholism, 1992. 27(4): p. 449-456.	Exclusion	Wrong population
Ellis, R.F., M.A. Stephens, and G.B. Sharp, Evaluation of a pharmacy-managed warfarin-monitoring service to coordinate inpatient and outpatient therapy. Am J Hosp Pharm, 1992. 49(2): p. 387-94.	Exclusion	Wrong population
Ellis, R.F., M.A. Stephens, and G.B. Sharp, Evaluation of a pharmacy-managed warfarin-monitoring service to coordinate inpatient and outpatient therapy. American Journal of Hospital Pharmacy, 1992. 49(2): p. 387-394.	Duplicate
Ellis RF, Stephens MA, Sharp GB. Evaluation of a pharmacy-managed warfarin-monitoring service to coordinate inpatient and outpatient therapy. American journal of hospital pharmacy. 1992;49(2):387-94.	Exclusion	Wrong population
el-Mallakh, P., Treatment models for clients with co-occurring addictive and mental disorders. Arch Psychiatr Nurs, 1998. 12(2): p. 71-80.	Exclusion	Wrong population
El-Mallakh, P., Treatment models for clients with co-occurring addictive and mental disorders. Archives of Psychiatric Nursing, 1998. 12(2): p. 71-80.	Duplicate
Elwood PC, Pickering J, Bayer A, Gallacher JE. Vascular disease and cognitive function in older men in the Caerphilly cohort. Age and ageing. 2002;31(1):43-8.	Exclusion	Wrong population
Elwy, A.R., N.J. Horton, and R. Saitz, Physicians' attitudes toward unhealthy alcohol use and self-efficacy for screening and counseling as predictors of their counseling and primary care patients' drinking outcomes. Subst Abuse Treat Prev Policy, 2013. 8: p. 17.	Exclusion	Wrong population
Elwy, A.R., N.J. Horton, and R. Saitz, Physicians' attitudes toward unhealthy alcohol use and self-efficacy for screening and counseling as predictors of their counseling and primary care patients' drinking outcomes. Substance Abuse Treatment, Prevention & Policy, 2013. 8: p. 17-17.	Duplicate
Emans, S.J., et al., Adolescent medicine training in pediatric residency programs: are we doing a good job? Pediatrics, 1998. 102(3): p. 588-595.	Exclusion	Wrong population
Emich, B., et al., A study comparing the effectiveness of three warning labels on the package of driving-impairing medicines. Int J Clin Pharm, 2014. 36(6): p. 1152-9.	Exclusion	Wrong population
Emmerink, P., et al., Predictors of quality of life of people receiving intensive community-based care. Quality of Life Research, 2016. 25(2): p. 457-464.	Exclusion	Wrong population
Emmerink, P.M.J. and D.P.K. Roeg, Predictors of quality of life of people receiving intensive community-based care. Qual Life Res, 2016. 25(2): p. 457-464.	Duplicate
Endicott, P. and B. Watson, Interventions to improve the AMA-discharge rate for opiate-addicted patients. J Psychosoc Nurs Ment Health Serv, 1994. 32(8): p. 36-40.	Exclusion	Wrong population
Eng KJ, Yang JZ, Tyagi S, Odish MF, Rosen S, Sell RE, et al. Incorporating baseline functional status to improve validity of neurological outcome assessments following cardiac arrest. Resuscitation. 2019;142:69-73.	Exclusion	Wrong population
Englander, H., et al., Inpatient Addiction Medicine Consultation and Post-Hospital Substance Use Disorder Treatment Engagement: a Propensity-Matched Analysis. JGIM: Journal of General Internal Medicine, 2019. 34(12): p. 2796-2803.	Exclusion	Wrong population
Englander H, Dobbertin K, Lind BK, Nicolaidis C, Graven P, Dorfman C, et al. Inpatient Addiction Medicine Consultation and Post-Hospital Substance Use Disorder Treatment Engagement: a Propensity-Matched Analysis. Journal of general internal medicine. 2019;34(12):2796-803.	Duplicate
Engler, T.M., et al., Factors Associated With Intestinal Constipation in Chronic Patients With Stroke Sequelae Undergoing Rehabilitation. Gastroenterol Nurs, 2016. 39(6): p. 432-442.	Exclusion	Wrong population
English, J.L. and J. Horowitz, Retrospective pretesting in health education settings. American Journal of Health Education, 2002. 33(1): p. 17-22.	Exclusion	Wrong population
Enoch, M. and D. Goldman, Problem drinking and alcoholism: diagnosis and treatment. American Family Physician, 2002. 65(3): p. 441-379.	Exclusion	Wrong population
Enoch, M.A. and D. Goldman, Problem drinking and alcoholism: diagnosis and treatment. Am Fam Physician, 2002. 65(3): p. 441-8.	Duplicate
Epstein, J.N., et al., Attention-deficit/hyperactivity disorder outcomes for children treated in community-based pediatric settings. Arch Pediatr Adolesc Med, 2010. 164(2): p. 160-5.	Exclusion	Wrong population
Erhardt, L., Cigarette smoking: an undertreated risk factor for cardiovascular disease. Atherosclerosis, 2009. 205(1): p. 23-32.	Exclusion	Wrong population
Erhun, W.O. and Y. Ademola-Oresanya, Pharmacy practice in private clinics in Nigeria. Journal of Social and Administrative Pharmacy, 1991. 8(3): p. 136-140.	Exclusion	Wrong population
Erickson, C.K., et al., Effectiveness of addiction science presentations to treatment professionals, using a modified Solomon study design. J Drug Educ, 2003. 33(2): p. 197-216.	Exclusion	Wrong population
Eriksen, W., et al., Work factors as predictors of sickness absence: a three month prospective study of nurses' aides. Occupational & Environmental Medicine, 2003. 60(4): p. 271-278.	Exclusion	Wrong disorder
Erlingsdottir, A., et al., Smoking during pregnancy: Childbirth and Health Study in Primary Care in Iceland. Scandinavian Journal of Primary Health Care, 2014. 32(1): p. 11-16.	Exclusion	Wrong population
Ermalinski, R., et al., Impact of a body-mind treatment component on alcoholic inpatients. J Psychosoc Nurs Ment Health Serv, 1997. 35(7): p. 39-45.	Exclusion	Wrong population
Ermalinski, R., et al., Impact of a body-mind treatment component on alcoholic inpatients. Journal of Psychosocial Nursing & Mental Health Services, 1997. 35(7): p. 39-51.	Duplicate
Erman, M., et al., Zolpidem extended-release 12.5 mg associated with improvements in work performance in a 6-month randomized, placebo-controlled trial. Sleep, 2008. 31(10): p. 1371-8.	Exclusion	Wrong population	?
Ernst, F., et al., Effects of 24 h working on-call on psychoneuroendocrine and oculomotor function: a randomized cross-over trial. Psychoneuroendocrinology, 2014. 47: p. 221-31.	Exclusion	Wrong population
Erstad, B.L., et al., Alcohol abuse and trauma. Recognition and treatment of ethanol abuse in trauma patients. Heart & Lung, 1996. 25(4): p. 330-336.	Exclusion	Wrong population
Erstad, B.L., et al., Recognition and treatment of ethanol abuse in trauma patients. Heart Lung, 1996. 25(4): p. 330-6.	Duplicate
Estes, K. and J. Thomure, Aspirin for the primary prevention of adverse cardiovascular events. Critical Care Nursing Quarterly, 2008. 31(4): p. 324-339.	Exclusion	Wrong population
Etter M, Meiler A. The role of the primary care physician in the care of the psychotic patient. [French]. Revue Medicale Suisse. 2005;1(33):2142-8.	Exclusion	Foreign language
Ettner, S.L., The relationship between continuity of care and the health behaviors of patients: does having a usual physician make a difference? Med Care, 1999. 37(6): p. 547-55.	Exclusion	Wrong population
Evans, S.B., Patient safety across disciplines: Radiation oncology incident learning system. Journal of Oncology Practice, 2015. 11(3): p. 202-203.	Exclusion	Wrong population
Evans JR, Mason SL, Williams-Gray CH, Foltynie T, Brayne C, Robbins TW, et al. The natural history of treated Parkinson's disease in an incident, community based cohort. Journal of neurology, neurosurgery, and psychiatry. 2011;82(10):1112-8.	Exclusion	Wrong population
Eveleigh, M., Working with the health promotion banding scheme. Nursing Times, 1994. 90(43): p. 36-37.	Exclusion	Wrong population
Eversman, M., Harm reduction practices in outpatient drug-free substance abuse settings. Journal of Substance Use, 2012. 17(2): p. 150-162.	Exclusion	Wrong population
Eyler, R., K. Shvets, and M.L. Blakely, Motivational Interviewing to Increase Postdischarge Antibiotic Adherence in Older Adults with Pneumonia. Consult Pharm, 2016. 31(1): p. 38-43.	Exclusion	Wrong population
Ezer, A. and A. Parlakgumus, Delayed Reconstruction of a Traumatic Cloaca Following Obstetric Anal Sphincter Rupture. J Coll Physicians Surg Pak, 2017. 27(9): p. S82-s83.	Exclusion	Wrong population
Faber NM. Doping: Using flexible criteria could reduce false positives. Nature. 2008;455(7217):1176.	Exclusion	Wrong population
Fagan, P.J., et al., Pedophilia. Jama, 2002. 288(19): p. 2458-65.	Exclusion	Wrong population
Fagan, P.J., et al., Pedophilia. JAMA: Journal of the American Medical Association, 2002. 288(19): p. 2458-2465.	Duplicate
Fagen, M.C. and B.R. Flay, Sustaining a school-based prevention program: results from the Aban Aya Sustainability Project. Health Education & Behavior, 2009. 36(1): p. 9-23.	Exclusion	Wrong population
Faguy, K., Substance Abuse and the Radiologic Technologist. Radiologic Technology, 2013. 85(1): p. 63-84.	Exclusion	Wrong study design	background
Fairbairn, C.E., et al., Study blinding and correlations between perceived group assignment and outcome in a cocaine pharmacotherapy trial. Am J Addict, 2008. 17(5): p. 387-91.	Exclusion	Wrong population
Fairbairn, C.E., et al., Study blinding and correlations between perceived group assignment and outcome in a cocaine pharmacotherapy trial. American Journal on Addictions, 2008. 17(5): p. 387-391.	Duplicate
Fairchild RM, Ferng-Kuo SF, Rahmouni H, Hardesty D. Telehealth Increases Access to Care for Children Dealing with Suicidality, Depression, and Anxiety in Rural Emergency Departments. Telemedicine journal and e-health : the official journal of the American Telemedicine Association. 2020;26(11):1353-62.	Exclusion	Wrong population
Falke KJ. Withholding medical care as a physical injury--homicide from the viewpoint of the physician. [German]. Zeitschrift fur arztliche Fortbildung und Qualitatssicherung : in Zusammenarbeit mit der Kaiserin-Friedrich-Stiftung fur das arztliche Fortbildungswesen. 1998;92(8-9):555-9.	Exclusion	Foreign language
Fallin-Bennett, A. and K. Ashford, Tailoring a NICU-Based Tobacco Treatment Program for Mothers Who Are Dependent on Opioids. J Obstet Gynecol Neonatal Nurs, 2017. 46(5): p. 660-668.	Exclusion	Wrong population
Fallin-Bennett, A. and K. Ashford, Tailoring a NICU-Based Tobacco Treatment Program for Mothers Who Are Dependent on Opioids. Journal of obstetric, gynecologic, and neonatal nursing : JOGNN, 2017. 46(5): p. 660-668.	Duplicate
Fallin-Bennett A, Scott T, Fallin-Bennett K, Ashford K. Call to Action to Reduce Tobacco Use During Pregnancy. Journal of obstetric, gynecologic, and neonatal nursing : JOGNN. 2019;48(5):563-7.	Exclusion	Wrong population
Fals-Stewart, W., T. Logsdon, and G.R. Birchler, Diffusion of an empirically supported treatment for substance abuse: An organizational autopsy of technology transfer success and failure. Clinical Psychology: Science and Practice, 2004. 11(2): p. 177-182.	Exclusion	Wrong population
Farasyn A, Meeusen R. Validity of the new Backache Index (BAI) in patients with low back pain. The spine journal : official journal of the North American Spine Society. 2006;6(5):565-71.	Exclusion	Wrong population
Farley, T.A., et al., Attitudes and practices of pharmacy managers regarding needle sales to injection drug users. J Am Pharm Assoc (Wash), 1999. 39(1): p. 23-6.	Exclusion	Wrong population
Farley-Toombs, C., The stigma of a psychiatric diagnosis: prevalence, implications and nursing interventions in clinical care settings. Crit Care Nurs Clin North Am, 2012. 24(1): p. 149-56.	Exclusion	Wrong population
Farmer, E., What factors relate to good placement outcomes in kinship care? British Journal of Social Work, 2010. 40(2): p. 426-444.	Exclusion	Wrong population
Farmer, J.F., Return to work for junior doctors after ill-health. Med J Aust, 2002. 177(S1): p. S27-9.	Exclusion	Wrong population	case-reports
Farmer, P., et al., Tuberculosis, poverty, and "compliance": lessons from rural Haiti. Semin Respir Infect, 1991. 6(4): p. 254-60.	Exclusion	Wrong population
Farvolden, P., J. Cunningham, and P. Selby, Using E-health programs to overcome barriers to the effective treatment of mental health and addiction problems. Journal of Technology in Human Services, 2009. 27(1): p. 5-22.	Exclusion	Wrong population
Fast, A.M., et al., Adolescent varicocelectomy: does artery sparing influence recurrence rate and/or catch-up growth? Andrology, 2014. 2(2): p. 159-64.	Exclusion	Wrong population
Fatseas, M., et al., Relationship between anxiety disorders and opiate dependence--a systematic review of the literature: implications for diagnosis and treatment. J Subst Abuse Treat, 2010. 38(3): p. 220-30.	Exclusion	Wrong study design
Faulkner, K., et al., Are Nurses and Auxiliary Healthcare Workers Equally Effective in Delivering Smoking Cessation Support in Primary Care? Nicotine & Tobacco Research, 2016. 18(5): p. 1054-1060.	Exclusion	Wrong population
Faytell MP, Doyle KL, Naar-King S, Outlaw AY, Nichols SL, Casaletto KB, et al. Visualisation of future task performance improves naturalistic prospective memory for some younger adults living with HIV disease. Neuropsychological rehabilitation. 2017;27(8):1142-55.	Exclusion	Wrong population
Fazzino, T.L., et al., A test of the DSM-5 severity scale for alcohol use disorder. Drug Alcohol Depend, 2014. 141: p. 39-43.	Exclusion	Wrong population
Fazzino, T.L., et al., A test of the DSM-5 severity scale for alcohol use disorder. Drug & Alcohol Dependence, 2014. 141: p. 39-43.	Duplicate
Federico, A., et al., The effects of alcohol on gastrointestinal tract, liver and pancreas: evidence-based suggestions for clinical management. Eur Rev Med Pharmacol Sci, 2015. 19(10): p. 1922-40.	Exclusion	Wrong population
Federico, A., et al., The effects of alcohol on gastrointestinal tract, liver and pancreas: Evidence-based suggestions for clinical management. European Review for Medical and Pharmacological Sciences, 2015. 19(10): p. 1922-1940.	Duplicate
Federico, A., et al., The effects of alcohol on gastrointestinal tract, liver and pancreas: evidence-based suggestions for clinical management. European review for medical and pharmacological sciences, 2015. 19(10): p. 1922-1940.	Duplicate
Federico A, Cotticelli G, Festi D, Schiumerini R, Addolorato G, Ferrulli A, et al. The effects of alcohol on gastrointestinal tract, liver and pancreas: Evidence-based suggestions for clinical management. European review for medical and pharmacological sciences. 2015;19(10):1922-40.	Duplicate
Feeney, T.J., et al., Community supports for individuals with challenging behavior after brain injury: an analysis of the New York state behavioral resource project. J Head Trauma Rehabil, 2001. 16(1): p. 61-75.	Exclusion	Wrong population
Feenstra, T.L., et al., Cost-effectiveness of face-to-face smoking cessation interventions: a dynamic modeling study. Value Health, 2005. 8(3): p. 178-90.	Exclusion	Wrong population
Fegg MJ, Gerl A, Vollmer TC, Gruber U, Jost C, Meiler S, et al. Subjective quality of life and sexual functioning after germ-cell tumour therapy. British journal of cancer. 2003;89(12):2202-6.	Exclusion	Wrong population
Feinberg, S.D., R.M. Feinberg, and R.J. Gatchel, Functional restoration and chronic pain management. Critical Reviews in Physical & Rehabilitation Medicine, 2008. 20(3): p. 221-235.	Exclusion	Wrong population
Feitell, S., S.R. Hankins, and H.J. Eisen, Adjunctive therapy and management of the transition of care in patients with heart failure. Cardiology Clinics, 2014. 32(1): p. 163-x.	Exclusion	Wrong population
Felder J, Dimidjian S, Beck A, Boggs JM, Segal Z. Mindful mood balance: a case report of Web-based treatment of residual depressive symptoms. The Permanente journal. 2014;18(4):58-62.	Exclusion	Wrong population
Feldstein Ewing, S.W., et al., The impact of therapists' words on the adolescent brain: In the context of addiction treatment. Behav Brain Res, 2016. 297: p. 359-69.	Exclusion	Wrong population
Fellowes, K., Born in the USA... neonatal abstinence syndrome. Nursing Times, 1998. 94(32): p. 38-39.	Exclusion	Wrong population
Femino, J. and T.D. Nirenberg, Treatment outcome studies on physician impairment: a review of the literature. R I Med, 1994. 77(10): p. 345-50.	Exclusion	Wrong study design
Fenton, W.S., C.R. Blyler, and R.K. Heinssen, Determinants of medication compliance in schizophrenia: empirical and clinical findings. Schizophr Bull, 1997. 23(4): p. 637-51.	Exclusion	Wrong population
Ferdinand, L.G., et al., An Evolving Integrative Treatment Program for Military Sexual Trauma (MST) and One Veteran's Experience. Issues in Mental Health Nursing, 2011. 32(9): p. 552-559.	Exclusion	Wrong population
Ferketich, A.K., et al., A pilot test of a combined tobacco dependence treatment and lung cancer screening program. Lung Cancer, 2012. 76(2): p. 211-5.	Exclusion	Wrong population
Ferketich, A.K., et al., Provider-delivered tobacco dependence treatment to Medicaid smokers. Nicotine Tob Res, 2014. 16(6): p. 786-93.	Exclusion	Wrong population
Ferketich, A.K., et al., Provider-delivered tobacco dependence treatment to Medicaid smokers. Nicotine & Tobacco Research, 2014. 16(6): p. 786-793.	Duplicate
Fernandez Garcia, J.A., et al., Feasibility of general practitioner intervention in alcoholics and patients with excessive alcohol intake. European Journal of General Practice, 2002. 8(3): p. 109-112.	Exclusion	Wrong population
Fernandez, J., Nurse-led detox in primary care. Journal of Community Nursing, 2009. 23(8): p. 18-22.	Exclusion	Wrong population
Fernandez, J., et al., Low threshold: a future model for drug service provision? An evaluation of the model used in South Islington Drug Services. Journal of Research in Nursing, 2006. 11(1): p. 42-46.	Exclusion	Wrong population
Fernandez, J., et al., Results from an evaluation of a London primary care service: limitations to throughput. Drugs & Alcohol Today, 2011. 11(1): p. 13-17.	Exclusion	Wrong population
Fernando, S.M., F.P. Deane, and H.J. McLeod, Sri Lankan doctors' and medical undergraduates' attitudes towards mental illness. Social Psychiatry and Psychiatric Epidemiology: The International Journal for Research in Social and Genetic Epidemiology and Mental Health Services, 2010. 45(7): p. 733-739.	Exclusion	Wrong disorder
Fernando, S.M., F.P. Deane, and H.J. McLeod, Sri Lankan doctors' and medical undergraduates' attitudes towards mental illness. Soc Psychiatry Psychiatr Epidemiol, 2010. 45(7): p. 733-9.	Duplicate
Fernando, S.M., F.P. Deane, and H.J. McLeod, Sri Lankan doctors' and medical undergraduates' attitudes towards mental illness. Social psychiatry and psychiatric epidemiology, 2010. 45(7): p. 733-739.	Duplicate
Fernando, S.M., et al., Sri Lankan doctors' and medical undergraduates' attitudes towards mental illness. Social Psychiatry & Psychiatric Epidemiology, 2010. 45(7): p. 733-739.	Duplicate
Ferrari, C.M., R.M. de Sousa, and L.H. Castro, Factors associated with treatment non-adherence in patients with epilepsy in Brazil. Seizure, 2013. 22(5): p. 384-9.	Exclusion	Wrong population
Ferrario MM, Apostoli P, Bertazzi PA, Cesana G, Mosconi G, Riboldi L. Occupational medicine faces nevo health challenges: The example of alcohol dependence. [Italian]. Medicina del Lavoro. 2007;98(6):443-5.	Exclusion	Foreign language
Ferreira-Pinto, J.B. and R. Ramos, HIV/AIDS prevention among female sexual partners of injection drug users in Ciudad Juarez, Mexico. AIDS Care, 1995. 7(4): p. 477-88.	Exclusion	Wrong population
Ferreira-Pinto, J.B. and R. Ramos, HIV/AIDS prevention among female sexual partners of injection drug users in Ciudad Juarez, Mexico. AIDS Care, 1995. 7(4): p. 477-488.	Duplicate
Ferreira CC, Campi-Azevedo AC, Peruhype-Magalhāes V, Coelho-Dos-Reis JG, Antonelli L, Torres K, et al. Impact of synthetic and biological immunomodulatory therapy on the duration of 17DD yellow fever vaccine-induced immunity in rheumatoid arthritis. Arthritis research & therapy. 2019;21(1):75.	Exclusion	Wrong population
Ferrer, R.L., et al., A medical assistant-based program to promote healthy behaviors in primary care. Annals of Family Medicine, 2009. 7(6): p. 504-512.	Exclusion	Wrong population
Ferri, R.S. and C.A. Kirton, Hepatitis C virus/HIV coinfection: a new challenge for nurses in AIDS care. JANAC: Journal of the Association of Nurses in AIDS Care, 2003. 14: p. [7S]-17S.	Exclusion	Wrong population
Ferry, L.H., Overcoming barriers to nicotine dependence treatment. Primary Care, 1999. 26(3): p. 707-746.	Exclusion	Wrong population
Ferry, L.H., L.M. Grissino, and P.S. Runfola, Tobacco dependence curricula in US undergraduate medical education. Jama, 1999. 282(9): p. 825-9.	Exclusion	Wrong population
Ferry LH, Grissino LM, Runfola PS, Ferry LH, Grissino LM, Runfola PS. Tobacco dependence curricula in US undergraduate medical education. JAMA: Journal of the American Medical Association. 1999;282(9):825-9.	Duplicate
Feuerlein W, Heesch D, Schmidt L. Tolerance of nitrefazole in alcoholics with liver damage - 4-week placebo-controlled double-blind study. [German]. Fortschritte der Medizin. 1984;102(14):409-13.	Exclusion	Foreign language
Fibbi, M., et al., Denial of prescription opioids among young adults with histories of opioid misuse. Pain Med, 2012. 13(8): p. 1040-8.	Exclusion	Wrong population
Fidler, W. and T.W. Lambert, A prescription for health: a primary care based intervention to maintain the non-smoking status of young people. Tob Control, 2001. 10(1): p. 23-6.	Exclusion	Wrong population
Fidler, W. and T.W. Lambert, A prescription for health: a primary care based intervention to maintain the non-smoking status of young people. Tobacco Control, 2001. 10(1): p. 23-26.	Duplicate
Field, C. and R. Caetano, The role of ethnic matching between patient and provider on the effectiveness of brief alcohol interventions with Hispanics. Alcohol Clin Exp Res, 2010. 34(2): p. 262-71.	Exclusion	Wrong population
Field ML, Al-Alao B, Mediratta N, Sosnowski A. Open and closed chest extrathoracic cannulation for cardiopulmonary bypass and extracorporeal life support: methods, indications, and outcomes. Postgraduate medical journal. 2006;82(967):323-31.	Exclusion	Wrong population
Fiellin, D.A., et al., A randomized trial of cognitive behavioral therapy in primary care-based buprenorphine. Am J Med, 2013. 126(1): p. 74.e11-7.	Exclusion	Wrong population
Fiellin, D.A., et al., A randomized trial of cognitive behavioral therapy in primary care-based buprenorphine. American Journal of Medicine, 2013. 126(1): p. 74.e11-7.	Duplicate
Fiellin, D.A. and A.G. Barthwell, Guideline Development for Office-Based Pharmacotherapies for Opioid Dependence. Journal of Addictive Diseases, 2003. 22(4): p. 109-120.	Exclusion	Wrong population
Fiellin, D.A., G.H. Friedland, and M.N. Gourevitch, Opioid dependence: rationale for and efficacy of existing and new treatments. Clin Infect Dis, 2006. 43 Suppl 4: p. S173-7.	Exclusion	Wrong population
Fiellin, D.A., et al., Consensus statement on office-based treatment of opioid dependence using buprenorphine. J Subst Abuse Treat, 2004. 27(2): p. 153-9.	Exclusion	Wrong population
Fiellin, D.A., et al., Consensus statement on office-based treatment of opioid dependence using buprenorphine. Journal of Substance Abuse Treatment, 2004. 27(2): p. 153-159.	Duplicate
Fiellin, D.A., et al., Methadone maintenance in primary care: a randomized controlled trial. Jama, 2001. 286(14): p. 1724-31.	Exclusion	Wrong population
Fiellin, D.A., et al., Methadone maintenance in primary care: A randomized controlled trial. Journal of the American Medical Association, 2001. 286(14): p. 1724-1731.	Duplicate
Fiellin, D.A., et al., Methadone maintenance in primary care: a randomized controlled trial. JAMA: Journal of the American Medical Association, 2001. 286(14): p. 1724-1780.	Duplicate
Fiellin, D.A., M.C. Reid, and P.G. O'Connor, Outpatient management of patients with alcohol problems. Ann Intern Med, 2000. 133(10): p. 815-27.	Exclusion	Wrong population
Fiellin, D.A., et al., Primary care-based buprenorphine taper vs maintenance therapy for prescription opioid dependence: a randomized clinical trial. JAMA Intern Med, 2014. 174(12): p. 1947-54.	Exclusion	Wrong population
Fiellin, D.A., et al., Primary care-based buprenorphine taper vs maintenance therapy for prescription opioid dependence: a randomized clinical trial. JAMA Internal Medicine, 2014. 174(12): p. 1947-1954.	Duplicate
Fieo, R. and Y. Stern, Increasing the Sensitivity of Functional Status Assessment in the Preclinical Range (Normal to Mild Cognitive Impairment): Exploring the IADL-Extended Approach. Dement Geriatr Cogn Disord, 2018. 45(5-6): p. 282-289.	Exclusion	Wrong population
Fiesta, J., Law for the nurse manager. Legal update, 1994 -- Part IV. Nursing Management, 1995. 26(5): p. 18-18.	Exclusion	Wrong publication type	Letter to the Editor
Fildes, E.E., et al., Tobacco quitlines in the United States. Nurs Clin North Am, 2012. 47(1): p. 97-107.	Exclusion	Wrong population
Filia, S., et al., Demonstrating the effectiveness of less restrictive care pathways for the management of patients treated with clozapine. Australasian Psychiatry, 2013. 21(5): p. 449-455.	Exclusion	Wrong population
Filia, S., et al., Demonstrating the effectiveness of less restrictive care pathways for the management of patients treated with clozapine. Australas Psychiatry, 2013. 21(5): p. 449-55.	Duplicate
Filia, S., et al., Demonstrating the effectiveness of less restrictive care pathways for the management of patients treated with clozapine. Australasian Psychiatry, 2013. 21(5): p. 449-455.	Duplicate
Filoche, S.K., et al., Smoking, chronic periodontitis and smoking cessation support: reviewing the role of dental professionals. New Zealand Dental Journal, 2010. 106(2): p. 74-77.	Exclusion	Wrong population
Finfgeld, D.L., Self-resolution of drinking problems as a process of reinventing in self. Perspectives in Psychiatric Care, 1998. 34(3): p. 5-15.	Exclusion	Wrong population
Finfgeld, D.L., Self-resolution of drinking problems as a process of reinvesting in self. Perspect Psychiatr Care, 1998. 34(3): p. 5-15.	Duplicate
Finfgeld, D.L., Self-resolution of drinking problems as a process of reinvesting in self. Perspectives in psychiatric care, 1998. 34(3): p. 5-15.	Duplicate
Finfgeld, D.L., Computer-assisted therapy: harbinger of the 21st century? Arch Psychiatr Nurs, 1999. 13(6): p. 303-10.	Exclusion	Wrong population
Finfgeld, D.L., Resolving alcohol problems using an online self-help approach: moderation management. Journal of psychosocial nursing and mental health services, 2000. 38(2): p. 32-38.	Exclusion	Wrong population
Finfgeld, D.L., Use of self-help manuals to treat problem drinkers. Journal of Psychosocial Nursing & Mental Health Services, 2000. 38(4): p. 20-35.	Exclusion	Wrong population
Finger, R.P. and A.O. Gostian, Idiopathic sudden hearing loss: contradictory clinical evidence, placebo effects and high spontaneous recovery rate--where do we stand in assessing treatment outcomes? Acta Otolaryngol, 2006. 126(11): p. 1124-7.	Exclusion	Wrong population
Fink, A., J.C. Beck, and M.C. Wittrock, Informing older adults about non-hazardous, hazardous, and harmful alcohol use. Patient Educ Couns, 2001. 45(2): p. 133-41.	Exclusion	Wrong population
Fink A, Beck JC, Wittrock MC. Informing older adults about non-hazardous, hazardous, and harmful alcohol use. Patient Education & Counseling. 2001;45(2):133-41.	Duplicate
Fink, A., et al., An evaluation of an intervention to assist primary care physicians in screening and educating older patients who use alcohol. Journal of the American Geriatrics Society, 2005. 53(11): p. 1937-1943.	Exclusion	Wrong population
Finley, G.A., P. Forgeron, and M. Arnaout, Action research: developing a pediatric cancer pain program in Jordan. Journal of Pain & Symptom Management, 2008. 35(4): p. 447-454.	Exclusion	Wrong population
Finney, J.W., Matching clients to psychosocial treatments: At the cusp of hope and evidence? Addiction, 2008. 103(2): p. 239-240.	Exclusion	Wrong population
Finney, J.W., Meta-analyses and the search for specific and common mediators of substance misuse intervention effects. Addiction, 2009. 104(5): p. 716-717.	Exclusion	Wrong study design
Fintelmann, F.J., et al., The 10 Pillars of Lung Cancer Screening: Rationale and Logistics of a Lung Cancer Screening Program. RadioGraphics, 2015. 35(7): p. 1893-1908.	Exclusion	Wrong population
Fisch HU, Duss Oehninger I, Preisig R. What does the alcoholic need from his general practitioner?. [German]. Schweizerische Medizinische Wochenschrift. 1992;122(17):619-27.	Exclusion	Foreign language
Fischer, B., et al., Methadone treatment in Ontario after the 1996 regulation reforms. Results of a physician survey. Ann Med Interne (Paris), 2002. 153(7 Suppl): p. 2s11-21.	Exclusion	Wrong population
Fischer, E.H. and S. Lohman, Predicting outcome for mental hospital patients: who, what to ask. J Nerv Ment Dis, 1977. 164(2): p. 107-11.	Exclusion	Wrong population
Fishbain, D.A., et al., Measuring residual functional capacity in chronic low back pain patients based on the Dictionary of Occupational Titles. Spine (Phila Pa 1976), 1994. 19(8): p. 872-80.	Exclusion	Wrong population
Fisher, E.B., Jr., et al., Implications for the practicing physician of the psychosocial dimensions of smoking. CHEST, 1988. 93(2): p. 69S-78S.	Exclusion	Wrong population
Fisher, M.D., et al., Treatment Patterns and Outcomes in Stage IV Bladder Cancer in a Community Oncology Setting: 2008-2015. Clin Genitourin Cancer, 2018. 16(6): p. e1171-e1179.	Exclusion	Wrong population
Fisk, N.B. and D.A. Devoto, The nurse employee who uses alcohol/other drugs. Nurse Managers Bookshelf, 1990. 2(4): p. 110-29.	Inclusion		no full-text	Exclusion	No full-text available
Fisk, S.N., The Association of Nurses in AIDS Care. Position paper on harm reduction and HIV care for drug users: integrating harm-reduction methods and HIV care. J Assoc Nurses AIDS Care, 1998. 9(3): p. 19-24.	Exclusion	Wrong population
Fiß, T., et al., Effects of a three party healthcare network on the incidence levels of drug related problems. International Journal of Clinical Pharmacy, 2013. 35(5): p. 763-771.	Exclusion	Wrong population
Fiss, T., et al., Effects of a three party healthcare network on the incidence levels of drug related problems. Int J Clin Pharm, 2013. 35(5): p. 763-71.	Duplicate
Fitch, M.I. and C. Maxwell, Bisphosphonate therapy for metastatic bone disease: the pivotal role of nurses in patient education. Oncol Nurs Forum, 2008. 35(4): p. 709-13.	Exclusion	Wrong population
Fitzgerald, K.C., et al., Diet quality is associated with disability and symptom severity in multiple sclerosis. Neurology, 2018. 90(1): p. e1-e11.	Exclusion	Wrong population
Fitzgerald, N., et al., Development, implementation and evaluation of a pilot project to deliver interventions on alcohol issues in community pharmacies. International Journal of Pharmacy Practice, 2008. 16(1): p. 17-22.	Exclusion	Wrong population
Fitzgerald, N., et al., Developing and evaluating training for community pharmacists to deliver interventions on alcohol issues. Pharm World Sci, 2009. 31(2): p. 149-53.	Exclusion	Wrong population
Fitzgibbon, D.R., et al., Malpractice claims associated with medication management for chronic pain. Anesthesiology, 2010. 112(4): p. 948-56.	Exclusion	Wrong population
Fitzgibbon, D.R., et al., Malpractice claims associated with medication management for chronic pain. Anesthesiology, 2010. 112(4): p. 948-956.	Duplicate
Fitzpatrick, P., et al., GP-delivered secondary prevention cardiovascular disease programme; early predictors of likelihood of patient non-adherence. European Journal of General Practice, 2010. 16(4): p. 241-243.	Exclusion	Wrong population
Flaherty, E.G., et al., Effect of early childhood adversity on child health. Arch Pediatr Adolesc Med, 2006. 160(12): p. 1232-8.	Exclusion	Wrong population
Flaherty, J.A. and J.A. Richman, Substance use and addiction among medical students, residents, and physicians. Psychiatr Clin North Am, 1993. 16(1): p. 189-97.	Exclusion	Wrong study design
Flanigan, J., Three arguments against prescription requirements. J Med Ethics, 2012. 38(10): p. 579-86.	Exclusion	Wrong population
Flanigan, J., Three arguments against prescription requirements. Journal of Medical Ethics, 2012. 38(10): p. 579-586.	Duplicate
Flannery, B.A., J.R. Volpicelli, and H.M. Pettinati, Psychometric properties of the Penn Alcohol Craving Scale. Alcohol Clin Exp Res, 1999. 23(8): p. 1289-95.	Exclusion	Wrong population
Flannery, R.B., Jr., et al., Characteristics of assaultive psychiatric patients: fifteen-year analysis of the Assaulted Staff Action Program (ASAP). Psychiatr Q, 2006. 77(3): p. 239-49.	Exclusion	Wrong population
Flaskerud, J.H., Ethnicity, culture, and neuropsychiatry. Issues in Mental Health Nursing, 2000. 21(1): p. 5-29.	Exclusion	Wrong population
Flegg, K.M., et al., Health service attendance patterns in an urban Aboriginal health service. Med J Aust, 2010. 193(3): p. 146-8.	Exclusion	Wrong population
Flegg, K.M., et al., Health service attendance patterns in an urban Aboriginal health service. Medical Journal of Australia, 2010. 193(3): p. 146-148.	Duplicate
Flegg KM, Phillips CB, Collins AL, Sharp PG, Kanagasundaram M, Lovett RW, et al. Health service attendance patterns in an urban Aboriginal health service. Medical Journal of Australia. 2010;193(3):146-8.	Duplicate
Fleming, A.B., et al., Evaluation of an Extended-Release, Abuse-Deterrent, Microsphere-in-Capsule Analgesic for the Management of Patients with Chronic Pain With Dysphagia (CPD). Pain Pract, 2016. 16(3): p. 334-44.	Exclusion	Wrong population
Fleming, G.F., J.C. McElnay, and C.M. Hughes, Development of a community pharmacy-based model to identify and treat OTC drug abuse/misuse: a pilot study. Pharm World Sci, 2004. 26(5): p. 282-8.	Exclusion	Wrong population
Fleming, G.F., J.C. McElnay, and C.M. Hughes, Development of a community pharmacy-based model to identify and treat OTC drug abuse/misuse: A pilot study. Pharmacy World and Science, 2004. 26(5): p. 282-288.	Duplicate
Fleming, G.F., et al., The role of the community pharmacist in drug abuse: a comparison of service provision between Northern Ireland and England/Wales. Pharm World Sci, 2001. 23(1): p. 13-6.	Exclusion	Wrong population
Fleming, J. and G.I. Szmukler, Attitudes of medical professionals towards patients with eating disorders. Aust N Z J Psychiatry, 1992. 26(3): p. 436-43.	Exclusion	Wrong population
Fleming, M. and L.B. Manwell, Brief intervention in primary care settings: a primary treatment method for at-risk, problem, and dependent drinkers. Alcohol Research & Health, 1999. 23(2): p. 128-137.	Exclusion	Wrong population
Fleming, M.F., et al., Faculty development in addiction medicine: project SAEFP, a one-year follow-up study. Fam Med, 1994. 26(4): p. 221-5.	Exclusion	Wrong population
Fleming, M.F., et al., Brief physician advice for problem alcohol drinkers. A randomized controlled trial in community-based primary care practices. Jama, 1997. 277(13): p. 1039-45.	Exclusion	Wrong population
Fleming, M.F., et al., Brief physician advice for problem alcohol drinkers. A randomized controlled trial in community-based primary care practices. JAMA: Journal of the American Medical Association, 1997. 277(13): p. 1039-1045.	Duplicate
Fleming, M.F. and A.W. Graham, Screening and brief interventions for alcohol use disorders in managed care settings. Recent developments in alcoholism : an official publication of the American Medical Society on Alcoholism, the Research Society on Alcoholism, and the National Council on Alcoholism, 2001. 15: p. 393-416.	Exclusion	Wrong population
Fleming, M.F., et al., The Healthy Moms Study: the efficacy of brief alcohol intervention in postpartum women. Alcohol Clin Exp Res, 2008. 32(9): p. 1600-6.	Exclusion	Wrong population
Fleming, M.F., et al., Benefit-cost analysis of brief physician advice with problem drinkers in primary care settings. Med Care, 2000. 38(1): p. 7-18.	Exclusion	Wrong population
Fleming, M.F., et al., Brief physician advice for problem drinkers: long-term efficacy and benefit-cost analysis. Alcoholism: Clinical & Experimental Research, 2002. 26(1): p. 36-43.	Exclusion	Wrong population
Fleming, M.F., et al., Benefit-cost analysis of brief physician advice with problem drinkers in primary care settings. Medical Care, 2000. 38(1): p. 7-18.	Duplicate
Fleming, M.L., et al., Pharmacists' training, perceived roles, and actions associated with dispensing controlled substance prescriptions. J Am Pharm Assoc (2003), 2014. 54(3): p. 241-50.	Exclusion	Wrong population
Fleming, T., Action vital on methadone: recovering addicts are battling the twin evils of cost and medical exclusion. Pharmacy News, 2008: p. 12-29.	Exclusion	Wrong population
Fletcher, C.E. and D.L. Ronis, Satisfaction of impaired health care professionals with mandatory treatment and monitoring. J Addict Dis, 2005. 24(3): p. 61-75.	Exclusion	Wrong outcome
Flodgren, G., et al., Interactive telemedicine: Effects on professional practice and health care outcomes. Cochrane Database of Systematic Reviews, 2015. 2015(9): p. CD002098.	Exclusion	Wrong study design
Flodgren, G., et al., Interactive telemedicine: effects on professional practice and health care outcomes. The Cochrane database of systematic reviews, 2015. 9: p. CD002098.	Duplicate
Flodgren G, Rachas A, Farmer AJ, Inzitari M, Shepperd S. Interactive telemedicine: Effects on professional practice and health care outcomes. Cochrane Database of Systematic Reviews. 2015;2015 (9) (no pagination)(CD002098).	Duplicate
Flood, C., Mental health. What are personality disorders and are they treatable? British Journal of Nursing, 1999. 8(4): p. 231-234.	Exclusion	Wrong population
Fogg, A., et al., An exploratory study of primary care pharmacist-led epilepsy consultations. International Journal of Pharmacy Practice, 2012. 20(5): p. 294-302.	Exclusion	Wrong population
Fogger, S. and T. McGuinness, Impaired nurses. Alabama Nurse, 2006. 33(4): p. 1-7.	Exclusion	Wrong study design	background
Fogger, S.A. and T. McGuinness, Alabama's nurse monitoring programs: the nurse's experience of being monitored. Journal of Addictions Nursing, 2009. 20(3): p. 142-149.	Inclusion			Inclusion
Foisy, M.M. and P.S. Akai, Pharmaceutical care for HIV patients on directly observed therapy. Ann Pharmacother, 2004. 38(4): p. 550-6.	Exclusion	Wrong population
Fok, M.S.F. and W.Y.W. Tsang, Development of an instrument measuring Chinese adolescent beliefs and attitudes towards substance abuse. Journal of Clinical Nursing (Wiley-Blackwell), 2005. 14(8): p. 986-994.	Exclusion	Wrong population
Foldi NS, White RE, Schaefer LA. Detecting effects of donepezil on visual selective attention using signal detection parameters in Alzheimer's disease. International journal of geriatric psychiatry. 2005;20(5):485-8.	Exclusion	Wrong population
Foley, J.F. and D.W. Brandes, Redefining functionality and treatment efficacy in multiple sclerosis. Neurology, 2009. 72(23 Suppl 5): p. S1-11.	Exclusion	Wrong population
Fong, C.Y., et al., Evaluation and management of bone health in children with epilepsy on long-term antiepileptic drugs: United Kingdom survey of paediatric neurologists. Eur J Paediatr Neurol, 2011. 15(5): p. 417-23.	Exclusion	Wrong population
Fonteyn, M.E., A nurse led smoking cessation intervention increased cessation rates after hospital admission for coronary heart disease. Evidence Based Nursing, 2004. 7(2): p. 46-46.	Exclusion	Wrong population
Ford, J.H., 2nd, et al., Successful Organizational Strategies to Sustain Use of A-CHESS: A Mobile Intervention for Individuals With Alcohol Use Disorders. J Med Internet Res, 2015. 17(8): p. e201.	Exclusion	Wrong population
Ford, J.H., et al., Successful Organizational Strategies to Sustain Use of A-CHESS: A Mobile Intervention for Individuals With Alcohol Use Disorders. Journal of medical Internet research, 2015. 17(8): p. e201.	Duplicate
Ford, R., An analysis of nurses' views of harm reduction measures and other treatments for the problems associated with illicit drug use. Australian Journal of Advanced Nursing, 2010. 28(1): p. 14-24.	Exclusion	Wrong population
Forde, G. and S. Stanos, Practical management strategies for the chronic pain patient. J Fam Pract, 2007. 56(8 Suppl Hot Topics): p. S21-30.	Exclusion	Wrong population
Forest, S.R., Neonatal Nurses Preventing Maternal Smoking. JOGNN: Journal of Obstetric, Gynecologic & Neonatal Nursing, 2011. 40: p. S78-S78.	Exclusion	Wrong population
Fornazier ML, De Siqueira MM. Nurse consultation with alcoholic patients in alcoholism assistance program. [Portuguese]. Jornal Brasileiro de Psiquiatria. 2006;55(4):280-7.	Exclusion	Foreign language
Forray A, Martino S, Gilstad-Hayden K, Kershaw T, Ondersma S, Olmstead T, et al. Assessment of an electronic and clinician-delivered brief intervention on cigarette, alcohol and illicit drug use among women in a reproductive healthcare clinic. Addictive behaviors. 2019;96:156-63.	Exclusion	Wrong population
Forray A, Martino S, Gilstad-Hayden K, Kershaw T, Ondersma S, Olmstead T, et al. Assessment of an electronic and clinician-delivered brief intervention on cigarette, alcohol and illicit drug use among women in a reproductive healthcare clinic. Addictive behaviors. 2019;96:156-63.	Duplicate
Forsberg, M., et al., Nurse Anesthetists' Reflections on Caring for Patients With Previous Substance Dependence: Balancing Between Professionalism and Preconceptions. J Perianesth Nurs, 2018. 33(1): p. 69-77.	Exclusion	Wrong population
Fortney, J.C., et al., Telemedicine-based collaborative care for posttraumatic stress disorder: a randomized clinical trial. JAMA Psychiatry, 2015. 72(1): p. 58-67.	Exclusion	Wrong population
Foster SD, Lee K, Edwards C, Pelullo AP, Khatri UG, Lowenstein M, et al. Providing Incentive for Emergency Physician X-Waiver Training: An Evaluation of Program Success and Postintervention Buprenorphine Prescribing. Annals of emergency medicine. 2020;76(2):206-14.	Exclusion	Wrong population
Foulds, J., et al., Harmful drinking and talking about alcohol in primary care: New Zealand population survey findings. Acta Psychiatrica Scandinavica, 2012. 126(6): p. 434-439.	Exclusion	Wrong population
Fowler, T.L., Alcohol dependence and depression: advance practice nurse interventions. J Am Acad Nurse Pract, 2006. 18(7): p. 303-8.	Exclusion	Wrong population
Fowler, T.L., Alcohol dependence and depression: advance practice nurse interventions. Journal of the American Academy of Nurse Practitioners, 2006. 18(7): p. 303-308.	Duplicate
Fowler, T.L., Alcohol dependence and depression: advance practice nurse interventions. Journal of the American Academy of Nurse Practitioners, 2006. 18(7): p. 303-308.	Duplicate
Fox, A.D., et al., Development and evaluation of a community-based buprenorphine treatment intervention. Harm Reduct J, 2017. 14(1): p. 23.	Exclusion	Wrong population
Franceschini, M., et al., Acute Phase Predictors of 6-Month Functional Outcome in Italian Stroke Patients Eligible for In-Hospital Rehabilitation. Am J Phys Med Rehabil, 2018. 97(7): p. 467-475.	Exclusion	Wrong population
Frank, E. and C. Segura, Health practices of Canadian physicians. Can Fam Physician, 2009. 55(8): p. 810-811.e7.	Exclusion	Wrong disorder
Frank, E. and C. Segura, Health practices of Canadian physicians. Canadian Family Physician, 2009. 55(8): p. 810-811.e7.	Duplicate
Frank, E. and M.E. Thase, Natural history and preventative treatment of recurrent mood disorders. Annu Rev Med, 1999. 50: p. 453-68.	Exclusion	Wrong population
Frank, S.H. and C.R. Jaen, Office evaluation and treatment of the dependent smoker. Prim Care, 1993. 20(1): p. 251-68.	Exclusion	Wrong population
Frank, S.H., et al., Direct observation of community-based ambulatory encounters involving medical students. Jama, 1997. 278(9): p. 712-6.	Exclusion	Wrong population
Frank E, Winkleby MA, Altman DG, Rockhill B, Fortmann SP. Predictors of physician's smoking cessation advice. JAMA: Journal of the American Medical Association. 1991;266(22):3139-44.	Exclusion	Wrong population
Frankel, F., et al., Stimulants, neuroleptics, and children's friendship training for children with fetal alcohol spectrum disorders. J Child Adolesc Psychopharmacol, 2006. 16(6): p. 777-89.	Exclusion	Wrong population
Franks, A.S., C.B. Givens, and A. Barger-Stevens, Pharmacy residents and students as an adjunct to current smoking cessation education. Pharmacy Practice (1886-3655), 2012. 10(2): p. 92-96.	Exclusion	Wrong population
Fraser, H., Public health. Preventing secondary stroke: identifying the risk factors. Community Nurse, 1999. 5(1): p. 17-18.	Exclusion	Wrong population
Fraser, J.A., et al., Caring, chaos and the vulnerable family: experiences in caring for newborns of drug-dependent parents. Int J Nurs Stud, 2007. 44(8): p. 1363-70.	Exclusion	Wrong population
Fraser, J.A., et al., Caring, chaos and the vulnerable family: experiences in caring for newborns of drug-dependent parents. International Journal of Nursing Studies, 2007. 44(8): p. 1363-1370.	Duplicate
Fraser, R., G. Berger, and P. McGorry, Emerging psychosis in young people - Part 2 - key issues for acute management. Aust Fam Physician, 2006. 35(5): p. 323-7.	Exclusion	Wrong population
Fraser, R., G. Berger, and P. McGorry, Emerging psychosis in young people - Part 2 - key issues for acute management. Australian Family Physician, 2006. 35(5): p. 323-327.	Duplicate
Fraser, R., G. Berger, and P. McGorry, Emerging psychosis in young people - Part 2 - key issues for acute management. Australian family physician, 2006. 35(5): p. 323-327.	Duplicate
Fredericksen, P., A tool for empowerment: live for life school nurse fellowship. J Sch Nurs, 1994. 10(1): p. 6-9.	Exclusion	Wrong population
Fredericksen, P., A tool for empowerment: Live for Life School Nurse Fellowship. Journal of School Nursing, 1994. 10(1): p. 6-9.	Duplicate
Freed, P.E. and L.N. York, Naltrexone: a controversial therapy for alcohol dependence. J Psychosoc Nurs Ment Health Serv, 1997. 35(7): p. 24-8.	Exclusion	Wrong population
Freed, P.E. and L.N. York, Naltrexone: a controversial therapy for alcohol dependence. Journal of Psychosocial Nursing & Mental Health Services, 1997. 35(7): p. 24-51.	Duplicate
Freed, P.E. and L.N. York, Naltrexone: a controversial therapy for alcohol dependence. Journal of psychosocial nursing and mental health services, 1997. 35(7): p. 24-28.	Duplicate
Freeman, J.A., et al., A neurological rehabilitation unit: audit of activity and outcome. J R Coll Physicians Lond, 1996. 30(1): p. 21-6.	Exclusion	Wrong population
Freeman, L., Peer assistance. Focus on new return-to-work opportunities for nurses in recovery. Texas nursing, 1996. 70(9): p. 2-3.	Exclusion	Wrong outcome
Freeman, P.R., et al., Pharmacists' role in opioid overdose: Kentucky pharmacists' willingness to participate in naloxone dispensing. J Am Pharm Assoc (2003), 2017. 57(2s): p. S28-s33.	Exclusion	Wrong population
Fremont, W.P., et al., Comfort level of pediatricians and family medicine physicians diagnosing and treating child and adolescent psychiatric disorders. Int J Psychiatry Med, 2008. 38(2): p. 153-68.	Exclusion	Wrong population
Fremont, W.P., et al., Comfort level of pediatricians and family medicine physicians diagnosing and treating child and adolescent psychiatric disorders. International Journal of Psychiatry in Medicine, 2008. 38(2): p. 153-168.	Duplicate
Freshwater, D., Review: Evaluation of an alcohol intervention training program for nurses in rural Australia. Journal of Research in Nursing, 2013. 18(6): p. 576-577.	Exclusion	Wrong population
Freye, E. and J. Levy, Acute abstinence syndrome following abrupt cessation of long-term use of tramadol (Ultram): a case study. Eur J Pain, 2000. 4(3): p. 307-11.	Exclusion	Wrong study design
Freyer-Adam, J., et al., Brief alcohol intervention for general hospital inpatients: a randomized controlled trial. Drug Alcohol Depend, 2008. 93(3): p. 233-43.	Exclusion	Wrong population
Freyer-Adam, J., et al., Brief alcohol intervention for general hospital inpatients: a randomized controlled trial. Drug & Alcohol Dependence, 2008. 93(3): p. 233-243.	Duplicate
Fricchione, V.P., The problem of side effects in psychotherapy: Adverse treatment reactions or unwanted events. European Psychiatry, 2013. 28(SUPPL. 1).	Exclusion	Wrong population
Friedlander, A.H., I.K. Friedlander, and S.R. Marder, Bipolar I disorder: psychopathology, medical management and dental implications. J Am Dent Assoc, 2002. 133(9): p. 1209-17.	Exclusion	Wrong population
Friedlander, A.H., I.K. Friedlander, and S.R. Marder, Bipolar I disorder: psychopathology, medical management and dental implications. Journal of the American Dental Association (JADA), 2002. 133(9): p. 1209-1217.	Duplicate
Friedlander, A.H. and M.E. Mahler, Major depressive disorder. Psychopathology, medical management and dental implications. J Am Dent Assoc, 2001. 132(5): p. 629-38.	Exclusion	Wrong population
Friedlander, A.H. and D.C. Norman, Late-life depression: psychopathology, medical interventions, and dental implications. Oral Surg Oral Med Oral Pathol Oral Radiol Endod, 2002. 94(4): p. 404-12.	Exclusion	Wrong population
Friedman, B.W., et al., Recurrence of primary headache disorders after emergency department discharge: frequency and predictors of poor pain and functional outcomes. Ann Emerg Med, 2008. 52(6): p. 696-704.	Exclusion	Wrong population
Friedman, P.J., A.A. Liebow, and J. Sokoloff, Eosinophilic granuloma of lung. Clinical aspects of primary histiocytosis in the adult. Medicine, 1981. 60(6): p. 385-396.	Exclusion	Wrong population
Friedmann, P.D., et al., Treatment of sleep disturbance in alcohol recovery: A national survey of addiction medicine physicians. Journal of Addictive Diseases, 2003. 22(2): p. 91-103.	Exclusion	Wrong population
Friedmann, P.D., et al., Treatment of sleep disturbance in alcohol recovery: a national survey of addiction medicine physicians. J Addict Dis, 2003. 22(2): p. 91-103.	Duplicate
Friedmann, P.D., et al., Treatment of sleep disturbance in alcohol recovery: a national survey of addiction medicine physicians. Journal of Addictive Diseases, 2003. 22(2): p. 91-103.	Duplicate
Friedmann, P.D., et al., Treatment of sleep disturbance in alcohol recovery: A national survey of addiction medicine physicians. Journal of Addictive Diseases, 2003. 22(2): p. 91-103.	Duplicate
Friedmann, P.D., R. Saitz, and J.H. Samet, Management of adults recovering from alcohol or other drug problems: relapse prevention in primary care. Jama, 1998. 279(15): p. 1227-31.	Exclusion	Wrong population
Friedmann, P.D., et al., Management of adults recovering from alcohol or other drug problems: relapse prevention in primary care. JAMA: Journal of the American Medical Association, 1998. 279(15): p. 1227-1231.	Duplicate
Fritz, D.J., Adolescent smoking cessation: how effective have we been? Journal of Pediatric Nursing, 2000. 15(5): p. 299-306.	Exclusion	Wrong population
Fritzsche, K., et al., The treatment of patients with medically unexplained physical symptoms in China: a study comparing expectations and treatment satisfaction in psychosomatic medicine, biomedicine, and traditional Chinese medicine. Int J Psychiatry Med, 2011. 41(3): p. 229-44.	Exclusion	Wrong population
Froelicher, E.S., et al., Risk profile screening. Journal of Cardiovascular Nursing, 1995. 10(1): p. 30-50.	Exclusion	Wrong population
Fromson, J.A. and R.M. Shah, The role of spirituality in physician recovery from alcoholism. Alcoholism Treatment Quarterly, 2014. 32(2-3): p. 237-247.	Inclusion		review	Exclusion	Wrong study design
Fromson, J.A. and R.M. Shah, The Role of Spirituality in Physician Recovery from Alcoholism. Alcoholism Treatment Quarterly, 2014. 32(2/3): p. 237-247.	Duplicate
Fromson, J.A. and R.M. Shah, The role of spirituality in physician recovery from alcoholism. Alcoholism Treatment Quarterly, 2014. 32(2-3): p. 237-247.	Duplicate
Fruchter, L.L., I. Alexopoulou, and K.K. Lau, Acute interstitial nephritis with acetaminophen and alcohol intoxication. Ital J Pediatr, 2011. 37: p. 17.	Exclusion	Wrong population
Fry, R.A., L.E. Fry, and D.J. Castanelli, A retrospective survey of substance abuse in anaesthetists in Australia and New Zealand from 2004 to 2013. Anaesthesia and Intensive Care, 2015. 43(1): p. 111-117.	Exclusion	Wrong intervention	no intervention program
Frydrych, A. and L. Slack-Smith, Dental attendance of oral and oropharyngeal cancer patients in a public hospital in Western Australia. Australian Dental Journal, 2011. 56(3): p. 278-283.	Exclusion	Wrong population
Fu, S.S., et al., Views on smoking cessation methods in ethnic minority communities: a qualitative investigation. Preventive Medicine, 2007. 44(3): p. 235-240.	Exclusion	Wrong population
Fu, S.S., et al., Proactive tobacco treatment offering free nicotine replacement therapy and telephone counselling for socioeconomically disadvantaged smokers: a randomised clinical trial. Thorax, 2016. 71(5): p. 446-53.	Exclusion	Wrong population
Fucito, L., et al., General practitioners' diagnostic skills and referral practices in managing patients with drug and alcohol-related health problems: implications for medical training and education programmes. Drug Alcohol Rev, 2003. 22(4): p. 417-24.	Exclusion	Wrong population
Fucito, L.M., et al., Addressing the evidence for FDA nicotine replacement therapy label changes: a policy statement of the Association for the Treatment of Tobacco use and Dependence and the Society for Research on Nicotine and Tobacco. Nicotine & Tobacco Research, 2014. 16(7): p. 909-914.	Exclusion	Wrong population
Fucito, L.M., et al., General practitioners' diagnostic skills and referral practices in managing patients with drug and alcohol-related health problems: Implications for medical training and education programmes. Drug and Alcohol Review, 2003. 22(4): p. 417-424.	Duplicate
Fujisawa, D., et al., Smoking status, service use and associated factors among Japanese cancer survivors--a web-based survey. Supportive Care in Cancer, 2014. 22(12): p. 3125-3134.	Exclusion	Wrong population
Fuller, C.M., et al., Impact of increased syringe access: preliminary findings on injection drug user syringe source, disposal, and pharmacy sales in Harlem, New York. J Am Pharm Assoc (Wash), 2002. 42(6 Suppl 2): p. S77-82.	Exclusion	Wrong population
Fuller, C.M., et al., Attitudes toward Web application supporting pharmacist-clinician comanagement of postexposure prophylaxis patients. J Am Pharm Assoc (2003), 2013. 53(6): p. 632-9.	Exclusion	Wrong population
Fuller, C.M., et al., Attitudes toward Web application supporting pharmacist-clinician comanagement of postexposure prophylaxis patients. Journal of the American Pharmacists Association: JAPhA, 2013. 53(6): p. 632-639.	Duplicate
Fuller, R.K. and S. Hiller-Sturmhöfel, Alcoholism treatment in the United States: an overview. Alcohol Research & Health, 1999. 23(2): p. 69-77.	Exclusion	Wrong population
Furlong, M., et al., Assertive community treatment and recovery at Thresholds. American Journal of Psychiatric Rehabilitation, 2009. 12(2): p. 108-123.	Exclusion	Wrong population
Fyer, A.J., et al., Effects of clonidine on alprazolam discontinuation in panic patients: a pilot study. J Clin Psychopharmacol, 1988. 8(4): p. 270-4.	Exclusion	Wrong population
Gabayan, G.Z., et al., Poor Outcomes After Emergency Department Discharge of the Elderly: A Case-Control Study. Ann Emerg Med, 2016. 68(1): p. 43-51.e2.	Exclusion	Wrong population
Gabbay, M.B., et al., Debt Counselling for Depression in Primary Care: an adaptive randomised controlled pilot trial (DeCoDer study). Health Technol Assess, 2017. 21(35): p. 1-164.	Exclusion	Wrong population
Gaber TA. Rehabilitation of cortical blindness secondary to stroke. NeuroRehabilitation. 2010;27(4):321-5.	Exclusion	Wrong population
Gabler, M., Cardiac tamponade secondary to purulent pericarditis diagnosed with the aid of emergency department ultrasound. Am J Emerg Med, 2017. 35(8): p. 1212.e1-1212.e3.	Exclusion	Wrong population
Gabler, M., Cardiac tamponade secondary to purulent pericarditis diagnosed with the aid of emergency department ultrasound. American Journal of Emergency Medicine, 2017. 35(8): p. 1212.e1-1212.e3.	Duplicate
Gache P, Daeppen JB. Between science and beliefs. [French]. Revue Medicale Suisse. 2007;3(118):1667-8.	Exclusion	Foreign language
Gaddy, M.A., H.G. Casner, and J. Rosinski, Factor structure and measurement invariance of the Brief Addiction Monitor. Journal of Substance Abuse Treatment, 2018. 90: p. 29-37.	Exclusion	Wrong population
Gadomski, A., et al., Treating Neonatal Abstinence Syndrome in a Rural Hospital: Lessons Learned. Acad Pediatr, 2018. 18(4): p. 425-429.	Exclusion	Wrong population
Gaffney, K.F., et al., Postpartum tobacco use: developing evidence for practice. Critical Care Nursing Clinics of North America, 2006. 18(1): p. 71-79.	Exclusion	Wrong population
Gaffney, K.F., et al., Tobacco use triggers for mother of infants: implications for pediatric nursing practice. Pediatric Nursing, 2008. 34(3): p. 253-258.	Exclusion	Wrong population
Gagyor, I., et al., Predicting antibiotic prescription after symptomatic treatment for urinary tract infection: development of a model using data from an RCT in general practice. Br J Gen Pract, 2016. 66(645): p. e234-40.	Exclusion	Wrong population
Gahr, M., et al., Concerns about pregabalin: further experience with its potential of causing addictive behaviors. J Addict Med, 2013. 7(2): p. 147-9.	Exclusion	Wrong population
Gahr, M., et al., Concerns about pregabalin: Further experience with its potential of causing addictive behaviors. Journal of Addiction Medicine, 2013. 7(2): p. 147-149.	Duplicate
Galanter, M., Combining medically assisted treatment and Twelve-Step programming: a perspective and review. American Journal of Drug and Alcohol Abuse, 2018. 44(2): p. 151-159.	Exclusion	Wrong study design
Galanter, M., et al., Substance-abusing physicians: monitoring and twelve-step-based treatment. Am J Addict, 2007. 16(2): p. 117-23.	Inclusion			Inclusion
Galanter, M., et al., Substance-abusing physicians: Monitoring and twelve-step-based treatment. American Journal on Addictions, 2007. 16(2): p. 117-123.	Duplicate
Galanter, M., et al., Short-term buprenorphine maintenance: treatment outcome. J Addict Dis, 2003. 22(3): p. 39-49.	Exclusion	Wrong population
Galanter, M., et al., Short-term buprenorphine maintenance: treatment outcome. Journal of Addictive Diseases, 2003. 22(3): p. 39-49.	Duplicate
Galanter, M., et al., Physicians in long-term recovery who are members of alcoholics anonymous. Am J Addict, 2013. 22(4): p. 323-8.	Inclusion		abstinence outcome not longitudinal	Exclusion	Wrong outcome
Galanter, M., et al., Physicians in long-term recovery who are members of alcoholics anonymous. American Journal on Addictions, 2013. 22(4): p. 323-328.	Duplicate
Galarneau, D.W., et al., Antidepressant treatment patterns in a novel methadone maintenance clinic targeting young adult:s an observational study. Journal of Addictive Diseases, 2006. 25(2): p. 47-52.	Exclusion	Wrong population
Galarraga, O., et al., Task-shifting alcohol interventions for HIV+ persons in Kenya: a cost-benefit analysis. BMC Health Serv Res, 2017. 17(1): p. 239.	Exclusion	Wrong population
Galárraga, O., et al., Task-shifting alcohol interventions for HIV+ persons in Kenya: a cost-benefit analysis. BMC Health Services Research, 2017. 17: p. 1-16.	Duplicate
Gallegos, K.V., et al., Relapse and recovery: five to ten year follow-up study of chemically dependent physicians--the Georgia experience. Md Med J, 1992. 41(4): p. 315-9.	Inclusion			Inclusion
Gallegos, K.V., et al., Relapse and recovery: five to ten year follow-up study of chemically dependent physicians--the Georgia experience. Maryland medical journal (Baltimore, Md. : 1985), 1992. 41(4): p. 315-319.	Duplicate
Galloway, M., Cut it out! Smoking and pregnancy. Practising Midwife, 2012. 15(5): p. 35-39.	Exclusion	Wrong population
Galvin, K., C. Webb, and V. Hillier, Assessing the impact of a nurse-led health education intervention for people with peripheral vascular disease who smoke: the use of physiological markers, nicotine dependence and withdrawal. Int J Nurs Stud, 2001. 38(1): p. 91-105.	Exclusion	Wrong population
Gamble, E. and S. Shahdad, The role of dental implants in the management of dento-alveolar trauma. Part 2. Dental Update, 2015. 42(1): p. 68-77.	Exclusion	Wrong population
Gangahar, D., A case of rhabdomyolysis associated with severe opioid withdrawal. Am J Addict, 2015. 24(5): p. 400-2.	Exclusion	Wrong study design
Gangal NS, Hincapie AL, Jandarov R, Frede SM, Boone JM, MacKinnon NJ, et al. Association Between a State Law Allowing Pharmacists to Dispense Naloxone Without a Prescription and Naloxone Dispensing Rates. JAMA network open. 2020;3(1):e1920310.	Exclusion	Wrong population
Gangavalli, A., et al., Misuse of Opioids in Orthopaedic Postoperative Patients. J Orthop Trauma, 2017. 31(4): p. e103-e109.	Exclusion	Wrong population
Gangavalli, A., et al., Misuse of Opioids in Orthopaedic Postoperative Patients. Journal of Orthopaedic Trauma, 2017. 31(4): p. e103-e109.	Duplicate
Ganley, O.H., et al., Outcome Study of Substance Impaired Physicians and Physician Assistants Under Contract with North Carolina Physicians Health Program for the Period 1995-2000. Journal of Addictive Diseases, 2005. 24(1): p. 1-12.	Inclusion			Inclusion
Ganley, O.H., et al., Outcome study of substance impaired physicians and physician assistants under contract with North Carolina Physicians Health Program for the period 1995-2000. J Addict Dis, 2005. 24(1): p. 1-12.	Duplicate
Ganley, O.H., et al., Outcome study of substance impaired physicians and physician assistants under contract with North Carolina Physicians Health Program for the period 1995-2000. Journal of Addictive Diseases, 2005. 24(1): p. 1-12.	Duplicate
Ganley, O.H., et al., Outcome study of substance impaired physicians and physician assistants under contract with North Carolina Physicians Health Program for the period 1995-2000. Journal of Addictive Diseases, 2005. 24(1): p. 1-12.	Duplicate
Ganz, D. and L. Sher, Suicidal behavior in adolescents with post-traumatic stress disorder. Minerva Pediatr, 2010. 62(4): p. 363-70.	Exclusion	Wrong population
Gao, H., et al., Madelung disease: A case report. Medicine (Baltimore), 2019. 98(3): p. e14116.	Exclusion	Wrong study design
Gao, H., et al., Madelung disease: A case report. Medicine, 2019. 98(3): p. e14116-e14116.	Duplicate
Garala, K., R. Chelliah, and I. Hudson, Massive pulmonary embolus and a precariously positioned thrombus: teetering on a knife edge! BMJ Case Rep, 2013. 2013.	Exclusion	Wrong population
Garcia, M.M., et al., Implementation of an opioid management initiative by a state Medicaid program. J Manag Care Spec Pharm, 2014. 20(5): p. 447-54.	Exclusion	Wrong population
Garcia, M.M., et al., Implementation of an opioid management initiative by a state medicaid program. Journal of Managed Care & Specialty Pharmacy, 2014. 20(5): p. 447-454.	Duplicate
Garcia-Bournissen, F., et al., Passive environmental exposure to cocaine in Canadian children. Paediatr Drugs, 2009. 11(1): p. 30-2.	Exclusion	Wrong population
García-Fernández L, Cabot-Ivorra N, Rodríguez-García V, Pérez-Martín J, Dompablo M, Pérez-Gálvez B, et al. Computerized cognitive remediation therapy, REHACOM, in first episode of schizophrenia: A randomized controlled trial. Psychiatry research. 2019;281:112563.	Exclusion	Wrong population
Garcia-Guasch, R., J. Roige, and J. Padros, Substance abuse in anaesthetists. Curr Opin Anaesthesiol, 2012. 25(2): p. 204-9.	Exclusion	Wrong outcome
Garcia-Guasch, R., J. Roige, and J. Padros, Substance abuse in anaesthetists. Current Opinion in Anaesthesiology, 2012. 25(2): p. 204-209.	Duplicate
Garcia-Guasch, R., J. Roigé, and J. Padrós, Substance abuse in anaesthetists. Current Opinion in Anesthesiology, 2012. 25(2): p. 204-209.	Duplicate
Garcia-Portilla, M.P., et al., It is feasible and effective to help patients with severe mental disorders to quit smoking: An ecological pragmatic clinical trial with transdermal nicotine patches and varenicline. Schizophrenia Research, 2016. 176(2/3): p. 272-280.	Exclusion	Wrong population
Gardenier, D., et al., Hepatitis C treatment completion in individuals with psychiatric comorbidity and depression. Gastroenterol Nurs, 2011. 34(2): p. 102-6.	Exclusion	Wrong population
Gardenier, D., et al., Hepatitis C treatment completion in individuals with psychiatric comorbidity and depression. Gastroenterology Nursing, 2011. 34(2): p. 102-106.	Duplicate
Gardiner, F.W., et al., Aeromedical retrievals of people for mental health care and the low level of clinical support in rural and remote Australia. Medical Journal of Australia, 2019. 211(8): p. 351-356.	Exclusion	Wrong population
Gardiner, F.W., et al., Aeromedical retrievals of people for mental health care and the low level of clinical support in rural and remote Australia. Medical Journal of Australia, 2019. 211(8): p. 351-356.	Duplicate
Gardiner FW, Coleman M, Teoh N, Harwood A, Coffee NT, Gale L, et al. Aeromedical retrievals of people for mental health care and the low level of clinical support in rural and remote Australia. The Medical journal of Australia. 2019;211(8):351-6.	Duplicate
Gardner E. R.M. meets T.Q.M. Modern healthcare. 1992;22(40):35-6, 40, 2.	Exclusion	Wrong population
Gargano, L.M., et al., Behavior problems in adolescence and subsequent mental health in early adulthood: results from the World Trade Center Health Registry Cohort. Pediatr Res, 2018. 84(2): p. 205-209.	Exclusion	Wrong population
Gargano, L.M., et al., Behavior problems in adolescence and subsequent mental health in early adulthood: results from the World Trade Center Health Registry Cohort. Pediatric Research, 2018: p. N.PAG-N.PAG.	Duplicate
Garner, A.A., C.L. Barker, and A.D. Weatherall, Retrospective evaluation of prehospital triage, presentation, interventions and outcome in paediatric drowning managed by a physician staffed helicopter emergency medical service. Scand J Trauma Resusc Emerg Med, 2015. 23: p. 92.	Exclusion	Wrong population
Garnick, D.W., et al., Managed care plans' requirements for screening for alcohol, drug, and mental health problems in primary care. Am J Manag Care, 2002. 8(10): p. 879-88.	Exclusion	Wrong population
Garrard, J., et al., Organizational change in management of hepatitis C: evaluation of a CME program. J Contin Educ Health Prof, 2006. 26(2): p. 145-60.	Exclusion	Wrong population
Garrard, J., et al., Organizational change in management of hepatitis C: evaluation of a CME program. Journal of Continuing Education in the Health Professions, 2006. 26(2): p. 145-160.	Duplicate
Garrison PJ. Care planning in integrated delivery systems: pitfalls for the unwary. Continuum (Society for Social Work Administrators in Health Care). 1995;15(3):15-9.	Exclusion	Wrong population
Gartner, C.E., et al., Would vaccination against nicotine be a cost-effective way to prevent smoking uptake in adolescents? Addiction, 2012. 107(4): p. 801-9.	Exclusion	Wrong population
Gartner, C.E., et al., Would vaccination against nicotine be a cost-effective way to prevent smoking uptake in adolescents? Addiction, 2012. 107(4): p. 801-809.	Duplicate
Garwick, A., et al., Risk and protective factors for sexual risk taking among adolescents involved in Prime Time. Journal of Pediatric Nursing, 2004. 19(5): p. 340-350.	Exclusion	Wrong population
Garzaro G, Sottimano I, Di Maso M, Bergamaschi E, Coggiola M, Converso D, et al. Work Ability among Italian Bank Video Display Terminal Operators: Socio-Demographic, Lifestyle, and Occupational Correlates. International journal of environmental research and public health. 2019;16(9).	Exclusion	Wrong population
Gaspardo, P., et al., Delirium among critically ill adults: evaluation of the psychometric properties of the Italian 'Confusion Assessment Method for the Intensive Care Unit'. Intensive Crit Care Nurs, 2014. 30(5): p. 283-91.	Exclusion	Wrong population
Gateman, D., M.E. Trojnar, and G. Agarwal, Time in therapeutic range: Warfarin anticoagulation for atrial fibrillation in a community-based practice. Canadian Family Physician, 2017. 63(10): p. e425-e431.	Exclusion	Wrong population
Gates, S.A. and J.R. Brown, Preparing Nursing and Social Work Students to Care for Patients in Acute Alcohol Withdrawal. J Addict Nurs, 2017. 28(3): p. 143-147.	Exclusion	Wrong population
Gatey, C., et al., Impact of early chest radiography and empirical antibiotherapy on delay in the diagnosis of pulmonary tuberculosis. Med Mal Infect, 2012. 42(3): p. 110-3.	Exclusion	Wrong population
Gauthier, G., J.K. Eibl, and D.C. Marsh, Improved treatment-retention for patients receiving methadone dosing within the clinic providing physician and other health services (onsite) versus dosing at community (offsite) pharmacies. Drug & Alcohol Dependence, 2018. 191: p. 1-5.	Exclusion	Wrong population
Gaynor, N.J., Clinical management of acute behavioural disturbance associated with volatile solvent intoxication. Australasian Emergency Nursing Journal, 2009. 12(2): p. 55-58.	Exclusion	Wrong population
Geeson, C., L. Wei, and B.D. Franklin, Medicines Optimisation Assessment Tool (MOAT): a prognostic model to target hospital pharmacists' input to improve patient outcomes. Protocol for an observational study. BMJ Open, 2017. 7(6): p. e017509.	Exclusion	Wrong population
Gega, L., et al., Computerised therapy for depression with clinician vs. assistant and brief vs. extended phone support: study protocol for a randomised controlled trial. Trials, 2012. 13: p. 151.	Exclusion	Wrong population
Geist, R., V. Grdisa, and A. Otley, Psychosocial issues in the child with chronic conditions. Best Pract Res Clin Gastroenterol, 2003. 17(2): p. 141-52.	Exclusion	Wrong population
Gelberg, L., R.M. Otheren, and B.D. Leake, The Behavioral Model for Vulnerable Populations: application to medical care use and outcomes for homeless people. Health Serv Res, 2000. 34(6): p. 1273-302.	Exclusion	Wrong population
Gelfand, G., et al., Prevention of chemically impaired nursing practice. Nursing Management, 1990. 21(7): p. 76-78.	Exclusion	Wrong study design	background
Geller, B., et al., Bipolar disorder at prospective follow-up of adults who had prepubertal major depressive disorder. Am J Psychiatry, 2001. 158(1): p. 125-7.	Exclusion	Wrong population
Geller G, Levine DM, Mamon JA, Moore RD, Bone LR, Stokes EJ. Knowledge, attitudes, and reported practices of medical students and house staff regarding the diagnosis and treatment of alcoholism. JAMA: Journal of the American Medical Association. 1989;261(21):3115-20.	Exclusion	Wrong population
Gelpí-Acosta C, Guarino H, Benoit E, Deren S, Pouget ER, Rodríguez A. Injection risk norms and practices among migrant Puerto Rican people who inject drugs in New York City: The limits of acculturation theory. The International journal on drug policy. 2019;69:60-9.	Exclusion	Wrong population
Gelpí-Acosta C, Guarino H, Benoit E, Deren S, Pouget ER, Rodríguez A. Injection risk norms and practices among migrant Puerto Rican people who inject drugs in New York City: The limits of acculturation theory. International Journal of Drug Policy. 2019;69:60-9.	Duplicate
Gelskey, S.C., Impact of a dental/dental hygiene tobacco-use cessation curriculum on practice. J Dent Educ, 2002. 66(9): p. 1074-8.	Exclusion	Wrong population
Gemke, R.J. and G.J. Bonsel, Reliability and validity of a comprehensive health status measure in a heterogeneous population of children admitted to intensive care. J Clin Epidemiol, 1996. 49(3): p. 327-33.	Exclusion	Wrong population
Genthon, A. and S.R. Wilcox, Crush syndrome: a case report and review of the literature. J Emerg Med, 2014. 46(2): p. 313-9.	Exclusion	Wrong study design
Genung, V., Understanding the neurobiology, assessment, and treatment of substances of abuse and dependence: a guide for the critical care nurse. Crit Care Nurs Clin North Am, 2012. 24(1): p. 117-30.	Exclusion	Wrong population
George, P., et al., Methadone complications amongst opioid-dependent patients in Malaysia: A case series. Drug & Alcohol Review, 2018. 37(1): p. 147-151.	Exclusion	Wrong population
George, S.L., N.J. Shanks, and L. Westlake, Census of single homeless people in Sheffield. Bmj, 1991. 302(6789): p. 1387-9.	Exclusion	Wrong population
Gerace, L., Patterns of alcohol use among nurse educators. Issues in Mental Health Nursing, 1988. 9(2): p. 189-200.	Exclusion	Wrong outcome
Gerace, L.M., T.L. Hughes, and J. Spunt, Improving nurses' responses toward substance-misusing patients: a clinical evaluation project. Arch Psychiatr Nurs, 1995. 9(5): p. 286-94.	Exclusion	Wrong population
Gerace, L.M., et al., Faculty development and curriculum change in substance abuse. Nurse Educ, 1992. 17(1): p. 25-7.	Exclusion	Wrong population
Gerace, L.M., et al., Faculty development and curriculum change in substance abuse. Nurse Educator, 1992. 17(1): p. 24-27.	Duplicate
Gerassi, L.B., Barriers to Accessing Detox Facilities, Substance Use Treatment, and Residential Services among Women Impacted by Commercial Sexual Exploitation and Trafficking. Behav Med, 2018. 44(3): p. 199-208.	Exclusion	Wrong population
Gerber, R., Abstracts of podium presentations. Nursing practice environment #3... proceedings of the Communicating Nursing Research Conference and WIN Assembly held May 1-3, 1997 in Portland, Oregon. Communicating Nursing Research, 1997. 30: p. 183-187.	Exclusion	Wrong publication type
Gerbert, B., et al., Primary care physicians and AIDS. Attitudinal and structural barriers to care. Jama, 1991. 266(20): p. 2837-42.	Exclusion	Wrong population
Gerbert B, Maguire BT, Bleecker T, Coates TJ, McPhee SJ. Primary care physicians and AIDS. Attitudinal and structural barriers to care. JAMA: Journal of the American Medical Association. 1991;266(20):2837-42.	Exclusion	Wrong population
Gerevich, J., E. Bácskai, and S. Rózsa, Hungarian adaptation of the European Addiction Severity Index. Journal of Substance Use, 2004. 9(3/4): p. 185-191.	Exclusion	Wrong population
Gerlier, L., et al., The use of chemotherapy regimens carrying a moderate or high risk of febrile neutropenia and the corresponding management of febrile neutropenia: an expert survey in breast cancer and non-Hodgkin's lymphoma. BMC Cancer, 2010. 10: p. 642.	Exclusion	Wrong population
Gernant, S.A., R. Bastien, and A. Lai, Development and evaluation of a multidisciplinary controlled substances committee within a patient-centered medical home. J Am Pharm Assoc (2003), 2015. 55(6): p. 656-663.	Exclusion	Wrong population
Gerritsen, H., et al., Incidence, course and risk factors of head injury: a retrospective cohort study. BMJ Open, 2018. 8(5): p. e020364.	Exclusion	Wrong population
Gertig, D., et al., The epidemiology of HIV-1 infection in Victoria. The Victorian Collaborative Group on HIV and AIDS Surveillance (VCGHAS). Med J Aust, 1993. 158(1): p. 17-20.	Exclusion	Wrong population
Gertner AK, Robertson AG, Jones H, Powell BJ, Silberman P, Domino ME. The effect of Medicaid expansion on use of opioid agonist treatment and the role of provider capacity constraints. Health services research. 2020;55(3):383-92.	Exclusion	Wrong population
Ghassemi, A.E., Interprofessional Collaboration Between Mental Health Counselors and Nurses. Creat Nurs, 2017. 23(4): p. 242-247.	Exclusion	Wrong population
Ghous, M. and A.N. Malik, Context-specific Activity Repetition Training for Functional Outcome in Stroke Rehabilitation. J Coll Physicians Surg Pak, 2016. 26(11): p. 146-147.	Exclusion	Wrong population
Gialanella, B., et al., Determinants of functional outcome in hip fracture patients: the role of specific neuropsychiatric symptoms. Disabil Rehabil, 2015. 37(6): p. 517-22.	Exclusion	Wrong population
Giampieri E, Alamia A, Galimberti GL, Tinghino B, Resentini M, Clerici M. Journal of Psychopathology. 2013;19(3):199-207.	Exclusion	Foreign language
Gianfrancesco MA, Trupin L, Shiboski S, van der Laan M, Graf J, Imboden J, et al. Smoking Is Associated with Higher Disease Activity in Rheumatoid Arthritis: A Longitudinal Study Controlling for Time-varying Covariates. Journal of Rheumatology. 2018;45(12):N.PAG-N.PAG.	Exclusion	Wrong population
Gibbons, C.J., et al., Community program therapist adherence and competence in a motivational interviewing assessment intake session. Am J Drug Alcohol Abuse, 2010. 36(6): p. 342-9.	Exclusion	Wrong population
Gibbons, C.J., et al., Community program therapist adherence and competence in a motivational interviewing assessment intake session. American Journal of Drug & Alcohol Abuse, 2010. 36(6): p. 342-349.	Duplicate
Gibbons, M.C., et al., Impact of consumer health informatics applications. Evid Rep Technol Assess (Full Rep), 2009(188): p. 1-546.	Exclusion	Wrong population
Gibbons, P. and H. Stoklosa, Identification and Treatment of Human Trafficking Victims in the Emergency Department: A Case Report. J Emerg Med, 2016. 50(5): p. 715-9.	Exclusion	Wrong study design
Gibbons, P. and H. Stoklosa, Identification and Treatment of Human Trafficking Victims in the Emergency Department: A Case Report. Journal of Emergency Medicine (0736-4679), 2016. 50(5): p. 715-719.	Duplicate
Gibbs, T. and L. Ross, Illicit drug use related attendances at accident and emergency services in Aberdeen: a prospective six month survey. Health Bull (Edinb), 2000. 58(3): p. 170-6.	Exclusion	Wrong population
Gierisch, J.M., et al., Smoking cessation interventions for patients with depression: a systematic review and meta-analysis. JGIM: Journal of General Internal Medicine, 2012. 27(3): p. 351-360.	Exclusion	Wrong study design
Gifford, D.R., R.S. Crausman, and B.W. McIntyre, Problem doctors: Is there a system-level solution? [4]. Annals of Internal Medicine, 2006. 144(11): p. 862-863.	Exclusion	Wrong study design	background
Giger, J.N. and R. Davidhizar, Promoting culturally appropriate interventions among vulnerable populations. Annu Rev Nurs Res, 2007. 25: p. 293-316.	Exclusion	Wrong population
Gilbert, A., et al., Adolescent care. Part 1: are family physicians caring for adolescents' mental health? Canadian Family Physician, 2006. 52(11): p. 1441-1441.	Exclusion	Wrong population
Gilbert, A., et al., Adolescent care - Part 1: Are family physicians caring for adolescents' mental health? Canadian Family Physician, 2006. 52(11): p. 1440.	Duplicate
Gilbert, A., et al., Adolescent care. Part 1: are family physicians caring for adolescents' mental health? Can Fam Physician, 2006. 52(11): p. 1440-1.	Duplicate
Gilbert, A., et al., Trial of an intervention to reduce chronic benzodiazepine use among residents of aged-care accommodation. Aust N Z J Med, 1993. 23(4): p. 343-7.	Exclusion	Wrong population
Gilbert, A.R., et al., The cost effectiveness of pharmacological smoking cessation therapies in developing countries: a case study in the Seychelles. Tobacco Control, 2004. 13(2): p. 190-195.	Exclusion	Wrong population
Gilbert, J.W., et al., Urine drug testing in the treatment of chronic noncancer pain in a Kentucky private neuroscience practice: the potential effect of Medicare benefit changes in Kentucky. Pain Physician, 2010. 13(2): p. 187-94.	Exclusion	Wrong population
Gilchrist, L.S., et al., A framework for assessment in oncology rehabilitation. Phys Ther, 2009. 89(3): p. 286-306.	Exclusion	Wrong population
Gill, P.J., et al., Emergency Department as a First Contact for Mental Health Problems in Children and Youth. Journal of the American Academy of Child and Adolescent Psychiatry, 2017. 56(6): p. 475.	Exclusion	Wrong population
Gill KS, Fowler RC. Atherosclerotic renal arterial stenosis: clinical outcomes of stent placement for hypertension and renal failure. Radiology. 2003;226(3):821-6.	Exclusion	Wrong population
Gillig, P.M., et al., A comparison of staff and patient perceptions of the causes and cures of physical aggression on a psychiatric unit. Psychiatr Q, 1998. 69(1): p. 45-60.	Exclusion	Wrong population
Gillin, J.C., Relief from situational insomnia. Pharmacologic and other options. Postgrad Med, 1992. 92(2): p. 157-60, 163-5, 169-70.	Exclusion	Wrong population
Gilmartin CE, Milman O, Leung L. Postpartum contraceptive planning of women with substance abuse disorders. International Journal of Clinical Pharmacy. 2020.	Exclusion	Wrong population
Ginsberg, M.D. and R. Busto, Combating hyperthermia in acute stroke: a significant clinical concern. Stroke, 1998. 29(2): p. 529-34.	Exclusion	Wrong population
Ginzburg, H.M. and W.J. Glass, The role of the National Institute on Drug Abuse in the development of naltrexone. J Clin Psychiatry, 1984. 45(9 Pt 2): p. 4-6.	Exclusion	Wrong population
Girard, B., et al., Crushing virtual cigarettes reduces tobacco addiction and treatment discontinuation. Cyberpsychol Behav, 2009. 12(5): p. 477-83.	Exclusion	Wrong population
Girimont, T.M., Colleague connection: recognizing and assisting the impaired anesthesia provider. Journal of the Association of Occupational Health Professionals in Healthcare, 2011. 31(2): p. 23-27.	Exclusion	Wrong study design	review
Giron, S.E., et al., The opioid crisis and the certified registered nurse anesthetist: Caring for patients with opioid use disorder in drug-free recovery. AANA Journal, 2018. 86(5): p. 82-87.	Exclusion	Wrong population
Gjersing, L., et al., Variations in treatment organization, practices and outcomes within the Norwegian Opioid Maintenance Treatment Programme. Norsk Epidemiologi, 2011. 21(1): p. 113-118.	Exclusion	Wrong population
Glanz, A., C. Byrne, and P. Jackson, Role of community pharmacies in prevention of AIDS among injecting drug misusers: findings of a survey in England and Wales. Bmj, 1989. 299(6707): p. 1076-9.	Exclusion	Wrong population
Glanz, J.M., et al., Prediction Model for Two-Year Risk of Opioid Overdose Among Patients Prescribed Chronic Opioid Therapy. JGIM: Journal of General Internal Medicine, 2018. 33(10): p. 1646-1653.	Exclusion	Wrong population
Glaser, W. and D. Florio, Beyond specialist programmes: a study of the needs of offenders with intellectual disability requiring psychiatric attention. J Intellect Disabil Res, 2004. 48(Pt 6): p. 591-602.	Exclusion	Wrong population
Glass, G.E. and M. Soldin, The effect of new inclusion criteria on patient selection for reduction mammaplasty. Clinical Governance: An International Journal, 2007. 12(1): p. 6-12.	Exclusion	Wrong population
Glassman, A.H., et al., Heart rate variability in acute coronary syndrome patients with major depression: influence of sertraline and mood improvement. Arch Gen Psychiatry, 2007. 64(9): p. 1025-31.	Exclusion	Wrong population
Glassman LH, Mackintosh MA, Talkovsky A, Wells SY, Walter KH, Wickramasinghe I, et al. Quality of life following treatment for PTSD: Comparison of videoconferencing and in-person modalities. Journal of telemedicine and telecare. 2019;25(2):123-7.	Exclusion	Wrong population
Glennon, C. and L. Laczko, Readers' forum. Lung Cancer Awareness Week. Journal of School Nursing, 2003. 19(5): p. 301-304.	Exclusion	Wrong population
Glick, I.D., et al., Should Antipsychotic Medications for Schizophrenia Be Given for a Lifetime?: A Naturalistic, Long-Term Follow-Up Study. J Clin Psychopharmacol, 2017. 37(2): p. 125-130.	Exclusion	Wrong population
Gloss, E., Children and drug education: the P.I.E.D. Pipers. People Involved in Education about Drugs. Nurs Outlook, 1995. 43(2): p. 66-70.	Exclusion	Wrong population
Glover, M., A. Kira, and C. Smith, Enlisting "Aunties" to Support Indigenous Pregnant Women to Stop Smoking: Feasibility Study Results. Nicotine Tob Res, 2016. 18(5): p. 1110-5.	Exclusion	Wrong population
Glover, M., A. Kira, and C. Smith, Enlisting "Aunties" to Support Indigenous Pregnant Women to Stop Smoking: Feasibility Study Results. Nicotine & Tobacco Research, 2016. 18(5): p. 1110-1115.	Duplicate
Gnanalingham KK, Bhattacharjee S, Pennington R, Ng J, Mendoza N. The time course of visual field recovery following transphenoidal surgery for pituitary adenomas: predictive factors for a good outcome. Journal of neurology, neurosurgery, and psychiatry. 2005;76(3):415-9.	Exclusion	Wrong population
Gockel, I., M. Muller, and J. Schumacher, Achalasia--a disease of unknown cause that is often diagnosed too late. Dtsch Arztebl Int, 2012. 109(12): p. 209-14.	Exclusion	Wrong population
Godart, B., et al., Carbohydrate-deficient transferrin and gamma-glutamyl transpeptidase in the evaluation of alcohol consumption. A five-year retrospective study of 633 outpatients in a single center. Gastroenterol Clin Biol, 2005. 29(2): p. 113-6.	Exclusion	Wrong population
Godleski, L., et al., Home telemental health implementation and outcomes using electronic messaging. J Telemed Telecare, 2012. 18(1): p. 17-9.	Exclusion	Wrong population
Godleski, L., et al., Home telemental health implementation and outcomes using electronic messaging. Journal of Telemedicine & Telecare, 2012. 18(1): p. 17-19.	Duplicate
[truncated: 3,975 more rows]

## Sheet: Deleted references
Reference not found at updated search (1970-08/12/2020)
[truncated: 7 more rows]

## Sheet: Selected references
			Subjects		Abstinence	3027		Work retention	1728
1982, Herrington et al.			40		0 to 3 years :			0 to 3 years :
					68% no relapse			78% working
[truncated: 57 more rows]
