# Supplementary material for: Success Rates of Monitoring for Healthcare Professionals with a Substance Use Disorder: A Meta-Analysis
Source: J Clin Med. 2021 Jan 13;10(2):264. doi: 10.3390/jcm10020264 (PMC7828295; doi:10.3390/jcm10020264)
Supplement: Supplementary file 1 [file jcm-10-00264-s001.zip › Supplementary/Dataset S2_Forest plots abstinence_dec20.xlsx]

## Sheet: Percentage
		Year, study	N	Cases	Qi	Health professional	Gender	Program elements	Substance use (disorder)	Follow-up	Start monitoring
0.675		1982, Herrington et al.	40	27	0.2	physicians	males	Bio+support+work	alcohol	other	after
0.866667		1984, Washton et al.	15	13	0.2	physicians	males	Bio+support	opioids	<2 years	after
0.466667		1985, Crowley	15	7	0.4	physicians	males	Bio+support	drugs	<2 years	before
0.509804		1991, Pelton & Ikeda	51	26	0.4	physicians	unknown	Bio+support+work	mixed	2-5 years	before
0.77		1992, Gallegos et al.	100	77	0.4	physicians	males	Bio+support	alcohol	>5 years	after
0.810811		1994, Roy	37	30	0.3	physicians	males	Bio	drugs	2-5 years	after
0.857143		1996, Nelson et al. (1)	56	48	0.6	physicians	males	Bio+support	alcohol	<2 years	after
0.780488		1996, Nelson et al. (2)	41	32	0.6	physicians	males	Bio+support	alcohol	2-5 years	after
0.6		1997, Roth et al.	20	12	0.3	nurses	females	Bio+support	opioids	<2 years	before
0.59375		1999, Paris & Canavan (1)	32	19	0.5	physicians	unknown	Bio+support	mixed	>5 years	after
0.555556		1999, Paris & Canavan (2)	36	20	0.5	physicians	unknown	Bio+support	mixed	>5 years	after
0.793103		2004, Warhaft	58	46	0.4	physicians	males	Bio+support+work	mixed	0-5 years	after
0.780822		2005, Domino et al. (1)	292	228	0.5	physicians	males	Bio+work	alcohol	0-5 years	after
0.68323		2005, Domino et al. (2)	161	110	0.5	physicians	males	Bio+work	alcohol	>5 years	after
0.648069		2005, Ganley et al. (1)	233	151	0.6	physicians	males	Bio+support	alcohol	other	unknown
0.5		2005, Ganley et al. (2)	34	17	0.6	physician assistants	males	Bio+support	drugs	other	unknown
0.47619		2006, Clark	147	70	0.6	nurses	females	Bio+support+work	alcohol	2-5 years	before
0.634615		2007, Galanter et al.	104	66	0.5	physicians	males	Bio+support+work	alcohol	2-5 years	before
0.560606		2007, Knight et al.	132	74	0.5	physicians	males	Bio+support+work	mixed	2-5 years	before
0.71		2008, Brewster et al.	100	71	0.7	physicians	males	Bio+support+work	alcohol	>5 years	after
0.783186		2009, DuPont et al.	904	708	0.7	physicians	males	Bio+support	alcohol	2-5 years	after
0.94		2009, Fogger & Mc-Guinness (1/2)	173	162.62	0.6	nurses	unknown	Bio+support	unknown	2-5 years	after
0.909091		2011, Merlo et al.	11	10	0.5	physicians	males	Bio	opioids	0-5 years	after
0.732759		2013, Angres et al.	116	85	0.5	mixed	males	Bio+support	mixed	2-5 years	after
0.87069		2013, Cross et al.	116	101	0.8	pharmacists	males	Bio+support	opioids	2-5 years	after
0.894737		2017, Earley et al.	38	34	0.9	nurses	females	Bio+support	opioids	2-5 years	before
0.301587		2020, Bruguera et al.	126	38	0.8	physicians	males	Bio+support+work	alcohol	2-5 years	before
0.745167			3027	2255.62
		Method	Abstinence rate	LCI	HCI	Q
		Fixed effects	0.724053	0.708332	0.739502	311.581
		Random effects	0.700651	0.637343	0.760362	311.581
		Quality effects	0.719995	0.632335	0.800077	312.118
		Fixed effects, heterogeneity	0.724053	0.624786	0.81807	311.581
		Program elements	Biological, at work, and additional requirements	Biological and additional requirements	Biological and at work	Biological	Health professional	More than 50% physicians	Other or mixed
			1982, Herrington et al.	1984, Washton et al.	2005, Domino et al. (1)	1994, Roy		1982, Herrington et al.	1997, Roth et al.
		Program elements	1991, Pelton & Ikeda	1985, Crowley	2005, Domino et al. (2)	2011, Merlo et al.	Health professional	1984, Washton et al.	2005, Ganley et al. (2)
			2004, Warhaft	1992, Gallegos et al.				1985, Crowley	2006, Clark
			2006, Clark	1996, Nelson et al. (1)				1991, Pelton & Ikeda	2009, Fogger & Mc-Guinness (1/2)
			2007, Galanter et al.	1996, Nelson et al. (2)				1992, Gallegos et al.	2013, Angres et al.
			2007, Knight et al.	1997, Roth et al.				1994, Roy	2013, Cross et al.
			2008, Brewster et al.	1999, Paris & Canavan (1)				1996, Nelson et al. (1)	2017, Earley et al.
			2020, Bruguera et al.	1999, Paris & Canavan (2)				1996, Nelson et al. (2)
				2005, Ganley et al. (1)				1999, Paris & Canavan (1)
				2005, Ganley et al. (2)				1999, Paris & Canavan (2)
				2009, DuPont et al.				2004, Warhaft
				2009, Fogger & Mc-Guinness (1/2)				2005, Domino et al. (1)
				2013, Angres et al.				2005, Domino et al. (2)
				2013, Cross et al.				2005, Ganley et al. (1)
				2017, Earley et al.				2007, Galanter et al.
								2007, Knight et al.
								2008, Brewster et al.
								2009, DuPont et al.
								2011, Merlo et al.
								2020, Bruguera et al.
		Follow-up	Less than 2 years	2 to 5 years	More than 5 years	Other duration of follow-up	Substance use	More than 50% alcohol	More than 50% opioids	Mixed or unknown
			1982, Herrington et al.	1991, Pelton & Ikeda	1992, Gallegos et al.	2004, Warhaft		1982, Herrington et al.	1984, Washton et al.	1985, Crowley
		Follow-up	1984, Washton et al.	1994, Roy	1999, Paris & Canavan (2)	2005, Domino et al. (1)	Substance use	1992, Gallegos et al.	1997, Roth et al.	1991, Pelton & Ikeda
			1985, Crowley	1996, Nelson et al. (2)	1999, Paris & Canavan (1)	2005, Ganley et al. (1)		1996, Nelson et al. (1)	1999, Paris & Canavan (1)	1994, Roy
			1996, Nelson et al. (1)	2006, Clark	2005, Domino et al. (2)	2005, Ganley et al. (2)		1996, Nelson et al. (2)	2011, Merlo et al.	1999, Paris & Canavan (2)
			1997, Roth et al.	2007, Galanter et al.	2008, Brewster et al.	2011, Merlo et al.		2005, Domino et al. (1)	2013, Cross et al.	2004, Warhaft
				2007, Knight et al.				2005, Domino et al. (2)	2017, Earley et al.	2005, Ganley et al. (2)
				2009, DuPont et al.				2005, Ganley et al. (1)		2007, Galanter et al.
				2009, Fogger & Mc-Guinness (1/2)				2006, Clark		2007, Knight et al.
				2013, Angres et al.				2008, Brewster et al.		2009, Fogger & Mc-Guinness (1/2)
				2013, Cross et al.				2009, DuPont et al.		2013, Angres et al.
				2017, Earley et al.				2020, Bruguera et al.
				2020, Bruguera et al.
		Before/after treatment	Monitoring started before treatment	Monitoring started after treatment	Starting moment of monitoring unknown		Gender	More than 50% males	Other or unknown
			1985, Crowley	1984, Washton et al.	1982, Herrington et al.			1982, Herrington et al.	1991, Pelton & Ikeda
		Before/after treatment	1991, Pelton & Ikeda	1992, Gallegos et al.	2005, Ganley et al. (1)		Gender	1984, Washton et al.	1997, Roth et al.
			1997, Roth et al.	1994, Roy	2005, Ganley et al. (2)			1985, Crowley	1999, Paris & Canavan (1)
			2006, Clark	1996, Nelson et al. (1)				1992, Gallegos et al.	1999, Paris & Canavan (2)
			2007, Galanter et al.	1996, Nelson et al. (2)				1994, Roy	2006, Clark
			2007, Knight et al.	1999, Paris & Canavan (1)				1996, Nelson et al. (1)	2009, Fogger & Mc-Guinness (1/2)
			2017, Earley et al.	1999, Paris & Canavan (2)				1996, Nelson et al. (2)	2017, Earley et al.
			2020, Bruguera et al.	2004, Warhaft				2004, Warhaft
				2005, Domino et al. (1)				2005, Domino et al. (1)
				2005, Domino et al. (2)				2005, Domino et al. (2)
				2008, Brewster et al.				2005, Ganley et al. (1)
				2009, DuPont et al.				2005, Ganley et al. (2)
				2009, Fogger & Mc-Guinness (1/2)				2007, Galanter et al.
				2011, Merlo et al.				2007, Knight et al.
				2013, Angres et al.				2008, Brewster et al.
				2013, Cross et al.				2009, DuPont et al.
								2011, Merlo et al.
								2013, Cross et al.
								2013, Angres et al.
								2020, Bruguera et al.

## Sheet: Quality score
Study	1	2	3	4	5	6	Total (Max: 10)	10	<<--max score in list
1982, Herrington et al.	1	0	1	0	0	0	2	0.2
1984, Washton et al.	1	0	1	0	0	0	2	0.2
1985, Crowley	0	0	1	1	1	1	4	0.4
1991, Pelton & Ikeda	0	0	2	1	1	0	4	0.4
1992, Gallegos et al.	1	0	1	1	1	0	4	0.4
1994, Roy	0	0	1	0	1	1	3	0.3
1996, Nelson et al. (1)	1	0	2	1	1	1	6	0.6
1996, Nelson et al. (2)	1	0	2	1	1	1	6	0.6
1997, Roth et al.	0	0	1	1	0	1	3	0.3
1999, Paris & Canavan (1)	0	0	2	1	1	1	5	0.5
1999, Paris & Canavan (2)	0	0	2	1	1	1	5	0.5
2004, Warhaft	1	0	2	0	1	0	4	0.4
2005, Domino et al. (1)	1	0	2	1	1	0	5	0.5
2005, Domino et al. (2)	1	0	2	1	1	0	5	0.5
2005, Ganley et al. (1)	1	1	2	1	1	0	6	0.6
2005, Ganley et al. (2)	1	1	2	1	1	0	6	0.6
2006, Clark	1	0	2	1	1	1	6	0.6
2007, Galanter et al.	1	0	1	1	1	1	5	0.5
2007, Knight et al.	1	0	2	1	1	0	5	0.5
2008, Brewster et al.	1	1	1	1	1	2	7	0.7
2009, DuPont et al.	1	0	2	1	2	1	7	0.7
2009, Fogger & Mc-Guinness (1/2)	0	0	2	2	1	1	6	0.6
2011, Merlo et al.	0	0	2	1	1	1	5	0.5
2013, Cross et al.	1	1	2	1	1	2	8	0.8
2013, Angres et al.	0	1	1	1	0	2	5	0.5
2017, Earley et al.	1	1	1	2	2	2	9	0.9
2020, Bruguera et al.	1	1	2	1	2	1	8	0.8
Health states Quality Index variables
Variables	0	1	2
1. Well defined target population and observation period	No	Yes
2. Diagnostic criteria	Symptom based	Use of diagnostic system reported
	Not specified
3. Method of case selection	Not specified	Convenience sampling	Attempts all cases	1 = Treatment group 2 = PHP
4. Administration of measurement protocol	Not specified	Register	Administered interview
		Case record
5. Study area	Not specified	Small	Broad
		(single site)	(national or multi-site)
6. Outcome measurement	Range of follow-up duration	Average follow-up duration	Exact follow-up duration
