# Supplementary material for: Success Rates of Monitoring for Healthcare Professionals with a Substance Use Disorder: A Meta-Analysis
Source: J Clin Med. 2021 Jan 13;10(2):264. doi: 10.3390/jcm10020264 (PMC7828295; doi:10.3390/jcm10020264)
Supplement: Supplementary file 1 [file jcm-10-00264-s001.zip › Supplementary/Dataset S3_Forest plots work retention_dec20.xlsx]

## Sheet: Percentage
		Year, study	N	Cases	Qi	Health professional	Gender	Program element	Substance use (disorder)	Follow-up	Start monitoring
0.775		1982, Herrington et al.	40	31	0.2	physicians	males	Bio+support+work	alcohol	<2 years	after
0.866667		1984, Washton et al.	15	13	0.2	physicians	males	Bio+support	opioids	<2 years	after
0.96		1987, Shore	25	24	0.5	physicians	males	Bio	unknown	other	unknown
0.91		1992, Gallegos et al.	100	91	0.4	physicians	males	Bio+support	alcohol	>5 years	after
0.945946		1994, Roy	37	35	0.3	physicians	males	Bio	mixed	2-5 years	after
0.6		1997, Roth et al.	20	12	0.3	nurses	females	Bio+support	opioids	<2 years	before
0.775862		2004, Warhaft	58	45	0.4	physicians	males	Bio+support+work	mixed	other	after
0.875776		2005, Domino 2005 et al. (2)	161	141	0.5	physicians	males	Bio+work	alcohol	>5 years	after
0.428571		2006, Clark et al.	147	63	0.6	nurses	females	Bio+support+work	alcohol	2-5 years	before
0.720133		2009, DuPont et al.	904	651	0.7	physicians	males	Bio+support	alcohol	2-5 years	after
0.897638		2009, Fogger & Mc-Guinness (1)	127	114	0.6	nurses	unknown	Bio	unknown	2-5 years	after
0.955556		2009, Fogger & Mc-Guinness (2)	45	43	0.6	nurses	unknown	Bio+support	unknown	2-5 years	after
0.818182		2011, Merlo et al.	11	9	0.5	physicians	males	Bio	opioids	other	after
0.631579		2017, Earley et al.	38	24	0.9	nurses	females	Bio+support	opioids	2-5 years	before
0.724537			1728	1252
		Method	Work retention	LCI	HCI	Q
		Fixed effects	0.759278	0.738866	0.779116	162.646
		Random effects	0.80863	0.722415	0.882368	162.646
		Quality effects	0.76937	0.612627	0.896757	162.646
		Fixed effects, heterogeneity	0.759278	0.585077	0.913497	162.646
		Program elements	Biological, at work, and additional requirements	Biological and additional requirements	Biological and at work	Biological	Health professional	More than 50% physicians	Other or mixed
			1982, Herrington et al.	1984, Washton et al.	2005, Domino 2005 et al. (2)	1987, Shore		1982, Herrington et al.	1997, Roth et al.
		Program elements	2004, Warhaft	1992, Gallegos et al.		1994, Roy	Health professional	1984, Washton et al.	2006, Clark et al.
				1997, Roth et al.		2009, Fogger & Mc-Guinness (1)		1987, Shore	2009, Fogger & Mc-Guinness (1)
				2006, Clark et al.		2011, Merlo et al.		1992, Gallegos et al.	2009, Fogger & Mc-Guinness (2)
				2009, DuPont et al.				1994, Roy	2017, Earley et al.
				2009, Fogger & Mc-Guinness (2)				2004, Warhaft
				2017, Earley et al.				2005, Domino 2005 et al. (2)
								2009, DuPont et al.
								2011, Merlo et al.
		Follow-up	Less than 2 years	2 to 5 years	More than 5 years	Other duration of follow-up	Substance use	More than 50% alcohol	More than 50% opioids	Mixed or unknown
			1982, Herrington et al.	1994, Roy	1992, Gallegos et al.	1987, Shore		1982, Herrington et al.	1984, Washton et al.	1987, Shore
		Follow-up	1984, Washton et al.	2006, Clark et al.	2005, Domino 2005 et al. (2)	2004, Warhaft	Substance use	1992, Gallegos et al.	1997, Roth et al.	1994, Roy
			1997, Roth et al.	2009, DuPont et al.		2011, Merlo et al.		2005, Domino 2005 et al. (2)	2011, Merlo et al.	2004, Warhaft
				2009, Fogger & Mc-Guinness (1)				2006, Clark et al.	2017, Earley et al.	2009, Fogger & Mc-Guinness (1)
				2009, Fogger & Mc-Guinness (2)				2009, DuPont et al.		2009, Fogger & Mc-Guinness (2)
				2017, Earley et al.
		Start before/after	Monitoring started before treatment	Monitoring started after treatment	Starting moment of monitoring unknown		Gender	More than 50% males	Other or unknown
			1997, Roth et al.	1982, Herrington et al.	1987, Shore			1982, Herrington et al.	1997, Roth et al.
		Start before/after	2005, Domino 2005 et al. (2)	1984, Washton et al.			Gender	1984, Washton et al.	2006, Clark et al.
			2017, Earley et al.	1992, Gallegos et al.				1987, Shore	2009, Fogger & Mc-Guinness (1)
				1994, Roy				1992, Gallegos et al.	2009, Fogger & Mc-Guinness (2)
				2004, Warhaft				1994, Roy	2017, Earley et al.
				2005, Domino 2005 et al. (2)				2004, Warhaft
				2009, DuPont et al.				2005, Domino 2005 et al. (2)
				2009, Fogger & Mc-Guinness (1)				2009, DuPont et al.
				2009, Fogger & Mc-Guinness (2)				2011, Merlo et al.
				2011, Merlo et al.

## Sheet: Quality score
Study	1	2	3	4	5	6	Total (Max: 10)	10	<<--max score in list
1982, Herrington et al.	1	0	1	0	0	0	2	0.2
1984, Washton et al.	1	0	1	0	0	0	2	0.2
1987, Shore	0	1	2	1	1	0	5	0.5
1992, Gallegos et al.	1	0	1	1	1	0	4	0.4
1994, Roy	0	0	1	0	1	1	3	0.3
1997, Roth et al.	0	0	1	1	0	1	3	0.3
2004, Warhaft	1	0	2	0	1	0	4	0.4
2005, Domino 2005 et al. (2)	1	0	2	1	1	0	5	0.5
2006, Clark et al.	1	0	2	1	1	1	6	0.6
2009, DuPont et al.	1	0	2	1	2	1	7	0.7
2009, Fogger & Mc-Guinness (1)	0	0	2	2	1	1	6	0.6
2009, Fogger & Mc-Guinness (2)	0	0	2	2	1	1	6	0.6
2011, Merlo et al.	0	0	2	1	1	1	5	0.5
2017, Earley et al.	1	1	1	2	2	2	9	0.9
Health states Quality Index variables
Variables	0	1	2
1. Well defined target population and observation period	No	Yes
2. Diagnostic criteria	Symptom based	Use of diagnostic system reported
	Not specified
3. Method of case selection	Not specified	Convenience sampling	Attempts all cases	1 = Treatment group 2 = PHP
4. Administration of measurement protocol	Not specified	Register	Administered interview
		Case record
5. Study area	Not specified	Small	Broad
		(single site)	(national or multi-site)
6. Outcome measurement	Range of follow-up duration	Average follow-up duration	Exact follow-up duration
